# Supplementary material for: Combinatorial control of gene expression in Aspergillus niger grown on sugar beet pectin
Source: Sci Rep. 2017 Sep 27;7:12356. doi: 10.1038/s41598-017-12362-y (PMC5617896; doi:10.1038/s41598-017-12362-y)
Supplement: Supplementary file 1 — Supplementary Dataset 1-12 [file 41598_2017_12362_MOESM1_ESM.xlsx]

## Sheet: DATASET S1
Combinatorial control of gene expression in Aspergillus niger grown on sugar beet pectin; Kowalczyk JE, Lubbers RJM, Peng M, Battaglia E, Visser J and de Vries RP, 2017
Supplementary dataset S1. RNA-seq analysis of TF-encoding genes in A. niger. Expression values (FPKM) are averages of duplicates. Fold changes > 1.5 were highlighted in green (down regulated in the mutant vs reference strain) and red (up regulated in the mutant vs reference strain). The significance was calculated using DESeq2 sotfware, P-values ≤ 0.05 were highlighted in yellow.
A. Expression after 2h of growth on SBP
CBS 513.88 gene ID	NRLL3 gene ID	gene name	Ref	ΔaraR	Fold change Ref/ΔaraR	p-value	ΔgaaR	Fold change Ref/ΔgaaR	p-value	ΔrhaR	Fold change Ref/ΔrhaR	p-value	ΔAG	Fold change Ref/ΔAG	p-value	ΔAR	Fold change Ref/ΔAR	p-value	ΔGR	Fold change Ref/ΔGR	p-value	ΔGAR	Fold change Ref/ΔGAR	p-value
An04g00780	NRRL3_08195	gaaR	279.095	137.8	2.02536	3.7036e-05	0.735	379.721	4.18687e-135	267.555	1.04313	0.91628	0.28	996.768	7.89635e-66	170.39	1.63798	0.369288	0.61	457.533	1.22557e-109	0.095	2937.84	1.06289e-76
An04g08600	NRRL3_07564	araR	33.185	0.12	276.542	4.98209e-52	44.165	0.751387	0.45454	22.615	1.46739	0.437261	0.085	390.412	2.99091e-26	0.08	414.812	1.13158e-26	27.34	1.21379	0.585908	0.08	414.812	2.66737e-33
An13g00910	NRRL3_01496	rhaR	27.335	32.27	0.847072	0.993778	41.18	0.663793	0.132019	0.44	62.125	1.56387e-31	22.25	1.22854	0.629208	0.08	341.688	1.05176e-24	0.085	321.588	9.14303e-33	0.04	683.375	6.87701e-30
An04g00790	NRRL3_08194	gaaX	856.42	137.615	6.2233	8.64288e-14	30.62	27.9693	1.04492e-78	1525.89	0.561257	0.008196	15.785	54.2553	1.24595e-44	529.655	1.61694	0.764062	39.085	21.9117	5.71632e-61	22.85	37.4801	2.90442e-59
An02g03830	NRRL3_05946	creA	179.99	60.795	2.96061	5.75937e-07	177.69	1.01294	0.961889	259.03	0.694862	0.752719	276.945	0.649912	0.307589	83.905	2.14516	0.347026	275.14	0.654176	0.158589	47.98	3.75135	1.95854e-06
An15g05810	NRRL3_04034	xlnR	151.52	158.035	0.958775	0.973464	174.015	0.87073	0.831431	137.26	1.10389	0.997957	92.755	1.63355	0.165453	146.895	1.03149	0.983123	161.12	0.940417	0.849809	153.42	0.987616	0.902252
An05g00020	NRRL3_03544	clr1	17.54	14.105	1.24353	0.662786	19.495	0.899718	0.950658	12.535	1.39928	0.65508	5.055	3.46983	0.000463872	9.335	1.87895	0.348551	16.695	1.05061	0.937122	18.51	0.947596	0.982811
An12g01870	NRRL3_09050	clr2	80.565	107.14	0.75196	0.889703	119.17	0.676051	0.0915628	97.465	0.826604	0.369444	79.38	1.01493	0.961821	91.61	0.879435	0.843231	104.55	0.770588	0.276142	108.36	0.743494	0.501045
An12g08730	NRRL3_03056	mcmA	265.77	294.845	0.901389	0.998372	303.125	0.876767	0.868956	242.655	1.09526	0.984242	257.905	1.0305	0.927208	190.835	1.39267	0.725393	212.6	1.25009	0.406795	225.62	1.17795	0.515771
An12g04970	NRRL3_03344	clbR	39.34	34.625	1.13617	0.862425	33.585	1.17136	0.722175	30.84	1.27562	0.816189	74.7	0.52664	0.0782853	39.57	0.994188	0.964089	38.98	1.00924	0.990557	33.82	1.16322	0.623902
An16g01640	NRRL3_07290	galX	5.465	6.295	0.868149	0.998372	9.02	0.605876	0.352761	6.68	0.818114	0.647512	2.515	2.17296	0.15449	3.055	1.78887	0.551308	6.5	0.840769	0.789498	5.92	0.923142	0.989829
An15g00300	NRRL3_03593	inuR	23.91	32.355	0.738989	0.901357	31.935	0.748708	0.505696	22.245	1.07485	0.970631	20.635	1.15871	0.73131	23.85	1.00252	0.964546	26.575	0.899718	0.804341	22.99	1.04002	0.834457
An04g06910	NRRL3_07701	amyR	77.11	86.05	0.896107	0.998372	113.955	0.676671	0.0930378	97.525	0.790669	0.214449	82.06	0.939678	0.923651	140.42	0.549138	0.0988726	129.775	0.594182	0.00449531	138.87	0.555268	0.0379422
An16g02040	NRRL3_07253	aceI	617.955	448.575	1.3776	0.130605	499.465	1.23723	0.352761	388.815	1.58933	0.169599	309.875	1.99421	0.013006	275.305	2.24462	0.116254	343.55	1.79873	0.00148306	336.68	1.83544	0.00758336
An16g03490	NRRL3_07038	hcr-1	16	14.35	1.11498	0.871574	13.54	1.18168	0.743064	14.075	1.13677	0.973888	14.595	1.09627	0.847974	14.075	1.13677	0.954508	15.82	1.01138	0.989821	15.24	1.04987	0.835551
An16g05550	NRRL3_06879	noxR	66.425	68.755	0.966112	0.974196	85.97	0.772653	0.495959	72.785	0.912619	0.681403	58.72	1.13122	0.746825	108.125	0.614335	0.229291	126.645	0.524498	0.000431147	105.225	0.631266	0.202785
B. Expression after 8h of growth on SBP
CBS 513.88 gene ID	NRLL3 gene ID	gene name	Ref	ΔaraR	Fold change Ref/ΔaraR	p-value	ΔgaaR	Fold change Ref/ΔgaaR	p-value	ΔrhaR	Fold change Ref/ΔrhaR	p-value	ΔAG	Fold change Ref/ΔAG	p-value	ΔAR	Fold change Ref/ΔAR	p-value	ΔGR	Fold change Ref/ΔGR	p-value	ΔGAR	Fold change Ref/ΔGAR	p-value
An04g00780	NRRL3_08195	gaaR	60.04	43.51	1.37991	0.0721497	0.23	261.043	1.28613e-37	67.62	0.887903	0.398777	0.235	255.489	2.21006e-37	49.01	1.22506	0.72163	0.525	114.362	7.08418e-45	0.295	203.525	1.14312e-37
An04g08600	NRRL3_07564	araR	16.52	0.125	132.16	1.31289e-29	10.735	1.53889	0.0934749	15.345	1.07657	0.980432	0.085	194.353	3.78361e-17	0.12	137.667	1.54325e-28	12.195	1.35465	0.843147	0.34	48.5882	1.02358e-20
An13g00910	NRRL3_01496	rhaR	9.18	5.08	1.80709	0.0768479	11.72	0.783276	0.175301	0.205	44.7805	1.0438e-17	12.68	0.723975	0.136079	0.12	76.5	4.5041e-18	0.08	114.75	3.50708e-11	0.04	229.5	1.4608e-10
An04g00790	NRRL3_08194	gaaX	671.035	632.385	1.06112	0.909107	21.65	30.9947	6.44049e-211	758.64	0.884524	0.158194	24.175	27.7574	6.51077e-207	551.045	1.21775	0.546431	23.7	28.3137	6.373e-228	22.23	30.186	3.06285e-301
An02g03830	NRRL3_05946	creA	369.495	319.525	1.15639	0.503769	184.525	2.00241	4.81798e-07	315.58	1.17084	0.571204	146.16	2.52802	4.11077e-17	236.195	1.56436	6.08022e-05	319.475	1.15657	0.379872	363.25	1.01719	0.120957
An15g05810	NRRL3_04034	xlnR	56.83	42.37	1.34128	0.0838031	136.24	0.417132	7.68549e-21	84.89	0.669455	0.000269423	103.96	0.546653	2.73231e-08	64.155	0.885823	0.00837423	139.7	0.4068	1.01924e-41	108.64	0.523104	4.75423e-19
An05g00020	NRRL3_03544	clr1	15.19	11.855	1.28132	0.551138	25.79	0.588988	0.000925556	20	0.7595	0.257961	29.115	0.521724	0.000176579	17.305	0.877781	0.242952	38	0.399737	2.40216e-15	36.665	0.414292	4.31309e-12
An12g01870	NRRL3_09050	clr2	48.71	50.215	0.970029	0.823174	102.47	0.475359	4.59299e-09	86.265	0.564655	8.57419e-07	100.98	0.482373	6.42473e-09	109.19	0.446103	2.40233e-25	201.005	0.242332	4.77566e-69	270.445	0.180111	3.6842e-82
An12g08730	NRRL3_03056	mcmA	262.625	251.205	1.04546	0.976864	182.545	1.43869	0.030676	219.18	1.19822	0.560722	162.135	1.61979	0.000509897	200.7	1.30855	0.340532	131.835	1.99207	0.000120757	149.045	1.76205	0.000347277
An12g04970	NRRL3_03344	clbR	87.98	51.63	1.70405	0.00247405	46.345	1.89837	8.75407e-05	135.905	0.647364	1.01123e-05	44.96	1.95685	5.86561e-07	120.595	0.729549	3.77054e-08	39.24	2.2421	3.76762e-07	36.545	2.40744	1.90908e-11
An16g01640	NRRL3_07290	galX	2.155	2.975	0.72437	0.643067	5.835	0.369323	0.00289969	2.93	0.735495	0.640451	8.585	0.251019	1.16622e-05	1.835	1.17439	0.983659	5.42	0.397601	0.00079548	6.98	0.308739	3.51013e-05
An15g00300	NRRL3_03593	inuR	17.935	13.885	1.29168	0.450722	16.255	1.10335	0.943475	13.12	1.367	0.372297	17.785	1.00843	0.940616	12.27	1.4617	0.310154	15.75	1.13873	0.563228	16.155	1.11018	0.800339
An04g06910	NRRL3_07701	amyR	72.385	43.195	1.67577	0.000716289	52.84	1.36989	0.0913667	74.17	0.975934	0.737751	45.32	1.5972	0.00131046	95.845	0.75523	1.25299e-05	51.315	1.4106	0.538402	39.985	1.8103	0.000501262
An16g02040	NRRL3_07253	aceI	360.615	385.755	0.934829	0.464287	312.54	1.15382	0.580141	324.67	1.11071	0.839402	385.505	0.935435	0.473467	305.52	1.18033	0.837486	272.005	1.32577	0.8145	244.62	1.47418	0.00949534
An16g03490	NRRL3_07038	hcr-1	18.415	20.19	0.912085	0.682489	22.32	0.825045	0.1717	18	1.02306	0.936275	22.565	0.816087	0.276869	12.4	1.48508	0.277653	27.84	0.661458	1.38845e-05	25.33	0.727004	0.00317285
An16g05550	NRRL3_06879	noxR	46.685	44.975	1.03802	0.997429	48.69	0.958821	0.492143	58.025	0.804567	0.102064	72.25	0.646159	0.00105422	45.945	1.01611	0.483984	46.885	0.995734	0.0598567	46.29	1.00853	0.289267

## Sheet: DATASET S2
Combinatorial control of gene expression in Aspergillus niger grown on sugar beet pectin; Kowalczyk JE, Lubbers RJM, Peng M, Battaglia E, Visser J and de Vries RP, 2017
Supplementary dataset S2. RNA-seq analysis of pectinolytic genes in the reference strain and regulatory mutants grown on SBP for 2h. Expression values (FPKM) are averages of duplicates. Fold changes > 1.5 were highlighted in green (down regulated in the mutant vs reference strain) and red (up regulated in the mutant vs reference strain). The significance was calculated using DESeq2 sotfware, P-va…
CBS 513.88 gene ID	NRRL3 gene ID	Abbreviation	Enzyme activity	Gene	CAZy family	Ref	ΔaraR	Fold change Ref/ΔaraR	p-value	ΔgaaR	Fold change Ref/ΔgaaR	p-value	ΔrhaR	Fold change Ref/ΔrhaR	p-value	ΔAG	Fold change Ref/ΔAG	p-value	ΔAR	Fold change Ref/ΔAR	p-value	ΔGR	Fold change Ref/ΔGR	p-value	ΔGAR	Fold change Ref/ΔGAR	p-value
Homogalacturonan (HG) - active
An12g07500	NRRL3_03144	PGX	Exo-polygalacturonase	pgaX	GH28	1159.73	84.19	13.7752	0.00849944	5.36	216.368	1.25537e-130	2464.43	0.470591	0.00153498	3.05	380.241	1.80221e-77	977.26	1.18672	0.959431	3.39	342.105	1.00442e-119	4.38	264.78	1.98786e-97
An11g04040	NRRL3_09810	PGX	Exo-polygalacturonase/ exo-xylogalacturonan hydrolase	pgxA	GH28	3.455	0.95	3.63684	NA	0.24	14.3958	0.00323166	36.79	0.0939114	2.98785e-16	0.885	3.90395	0.0907316	10.6	0.325943	0.122838	0.325	10.6308	0.00659605	0.735	4.70068	0.0534661
An03g06740	NRRL3_08281	PGX	Exo-polygalacturonase	pgxB	GH28	1315.37	176.875	7.43672	0.0126133	4.77	275.759	4.45807e-151	1880.32	0.699546	0.153498	5.085	258.676	1.15532e-82	1397.65	0.941126	0.947914	2.555	514.822	1.81798e-141	3.54	371.573	2.60757e-112
An02g12450	NRRL3_05260	PGA	Exo-polygalacturonase	pgxC	GH28	160.305	7.715	20.7784	7.58212e-33	4.21	38.0772	1.62266e-51	616.58	0.259991	2.07742e-10	2.615	61.3021	6.41486e-36	49.55	3.23522	0.713187	3.745	42.8051	1.14539e-48	3.85	41.6377	5.13744e-35
An01g11520	NRRL3_02571	PGA	Endo-polygalacturonase	pgaI	GH28	28.53	9.165	3.11293	0.000738908	3.08	9.26299	1.27853e-11	59.36	0.480627	0.00744672	8.47	3.36836	0.0021377	18.13	1.57363	0.797236	4.51	6.32594	6.18068e-08	9.92	2.87601	0.0023113
An15g05370	NRRL3_04000	PGA	Endo-polygalacturonase	pgaII	GH28	1.135	0.38	2.98684	NA	0	NA	NA	1.315	0.863118	0.929184	0.875	1.29714	0.8989	0.675	1.68148	0.892841	0.195	5.82051	NA	0.295	3.84746	0.493995
An16g06990	NRRL3_06782	PGA	Endo-polygalacturonase	pgaA	GH28	2.405	2.14	1.12383	NA	2.505	0.96008	0.998042	2.565	0.937622	0.936965	3.705	0.649123	0.654188	2.35	1.0234	0.99039	3.535	0.680339	0.744402	6.5	0.37	0.207787
An02g04900	NRRL3_05859	PGA	Endo-polygalacturonase	pgaB	GH28	12.38	6.66	1.85886	0.358357	8.55	1.44795	0.61861	16.865	0.734065	0.531842	23.74	0.521483	0.183464	6.925	1.78773	0.615283	15.305	0.808886	0.766562	8.71	1.42135	0.52085
An05g02440	NRRL3_08805	PGA	Endo-polygalacturonase	pgaC	GH28	9.87	1.88	5.25	0.0216995	0.715	13.8042	2.64482e-05	16.39	0.602196	0.391708	0.09	109.667	5.92258e-07	7.59	1.3004	0.938491	0.735	13.4286	6.28498e-05	0.925	10.6703	0.000236754
An09g03260	NRRL3_00263	PGA	Endo-polygalacturonase	pgaD	GH28	10.805	8.125	1.32985	0.70727	9.9	1.09141	0.915124	15.63	0.691299	0.373621	5.82	1.85653	0.214557	2.645	4.08507	0.021812	13.715	0.787824	0.672667	4.465	2.41993	0.0288902
An01g14670	NRRL3_02835	PGA	Endo-polygalacturonase	pgaE	GH28	22.055	8.28	2.66365	0.00718558	2.45	9.00204	6.38137e-10	14.35	1.53693	0.604739	6.225	3.54297	0.00879694	7.26	3.03788	0.189807	3.645	6.05075	1.01489e-06	2.625	8.4019	4.58973e-08
An14g04370	NRRL3_00965	PEL	Pectin lyase	pelA	PL1	72.56	7.72	9.39896	0.0231356	9.685	7.492	0.000740562	252.65	0.287196	1.8757e-05	17.6	4.12273	0.00215211	41.945	1.72988	0.752721	10.79	6.72475	2.17924e-10	12.24	5.9281	2.54001e-08
An03g00190	NRRL3_08767	PEL	Pectin lyase	pelB	PL1	8.925	12.435	0.717732	0.944067	7.525	1.18605	0.863431	5.09	1.75344	0.520792	7.755	1.15087	0.828959	6.79	1.31443	0.869863	7.535	1.18447	0.833087	10.545	0.846373	0.913331
An11g04030	NRRL3_09811	PEL	Pectin lyase	pelC	PL1	2.53	1.725	1.46667	NA	4.18	0.605263	0.764786	6.18	0.409385	0.159385	3.97	0.63728	0.691667	2.385	1.0608	0.99684	7.835	0.32291	0.0538481	4.22	0.599526	0.69529
An19g00270	NRRL3_01237	PEL	Pectin lyase	pelD	PL1	41.605	3.415	12.183	2.40955e-16	0.465	89.4731	2.94476e-28	16.725	2.48759	0.0212336	0.755	55.106	4.27491e-18	5.77	7.21057	0.00290478	0.19	218.974	1.67671e-24	0.665	62.5639	4.1634e-22
An15g07160	NRRL3_04153	PEL	Pectin lyase	pelF	PL1	19.05	12.575	1.51491	0.294008	18.7	1.01872	0.967853	21.845	0.872053	0.638424	13.39	1.4227	0.45725	19.82	0.96115	0.941222	26.8	0.710821	0.307484	27.405	0.695129	0.481599
An10g00870	NRRL3_06359	PLY	Pectate lyase I	plyA	PL1	1.49	2.14	0.696262	NA	1.715	0.868805	0.981209	3.895	0.382542	0.281481	1.745	0.853868	0.918523	2.16	0.689815	0.876407	2.305	0.646421	0.784684	3.745	0.397864	0.420801
An02g02540	NRRL3_06053	PAE	Acetylesterase	paeA (putative)	CE16	925.26	131.32	7.04584	2.45216e-18	12.865	71.9207	9.41739e-114	796.025	1.16235	0.944485	20.915	44.2391	3.75642e-47	351.905	2.62929	0.270096	13.575	68.1591	1.22557e-109	9.715	95.2403	4.58527e-92
An07g08940	NRRL3_04916	PAE	Acetylesterase	paeB (putative)	CE16	38.685	10.535	3.67205	0.00152146	6.9	5.60652	2.59388e-08	172.5	0.224261	9.00905e-10	1.61	24.028	1.17479e-12	107.305	0.360514	0.14399	7.19	5.38039	5.14906e-07	5.595	6.91421	6.39039e-08
An03g06310	NRRL3_08325	PME	Pectin methylesterase	pmeA	CE8	49.755	2.195	22.6674	5.61044e-19	0.73	68.1575	1.22949e-25	34.325	1.44953	0.668281	2.02	24.6312	3.00721e-14	3.685	13.502	0.000483055	0.32	155.484	1.2602e-23	0.535	93	0.0153792
An04g09690	NRRL3_07470	PME	Pectin methylesterase	pmeB (putative)	CE8	177.51	5.82	30.5	3.37204e-05	4.22	42.064	1.70711e-43	157.53	1.12683	0.980634	10.99	16.152	1.41563e-14	31.255	5.67941	0.00887614	13.01	13.6441	3.6015e-23	5.88	30.1888	7.1625e-27
An02g12505	NRRL3_05252	PME	Pectin methylesterase	pmeC (putative)	CE8	1447.97	147.81	9.79619	0.00645786	6.325	228.929	8.9875e-161	2310.22	0.626769	0.0432208	3.875	373.671	3.33912e-92	1111.35	1.3029	0.892841	2.92	495.882	1.96845e-149	3.475	416.683	1.07933e-127
An01g01340	NRRL3_01739	UGH	Unsaturated glucuronyl hydrolase	ugh (putative)	GH88	89.23	10.31	8.6547	4.86223e-24	123.725	0.721196	0.255547	108.805	0.820091	0.333635	11.72	7.61348	1.19415e-10	31.2	2.85994	0.00346008	205.52	0.434167	6.9371e-07	22.71	3.92911	1.29489e-10
Rhamnogalacturonan I (RG I) - active
An01g14650	NRRL3_02832	RGX	Glycoside hydrolase family 28 protein	rgxA (putative)	GH28	15.385	17.445	0.881915	0.999325	21.025	0.731748	0.615798	11.08	1.38854	0.734594	6.995	2.19943	0.0562899	11.93	1.28961	0.885481	15.545	0.989707	0.988982	10.935	1.40695	0.385208
An03g02080	NRRL3_08631	RGX	Alpha-L-rhamnosidase/ rhamnogalacturonan α-L-rhamnopyranohydrolase	rgxB	GH28	1.03	0.78	1.32051	NA	0.17	6.05882	0.518819	0.34	3.02941	0.701601	0	#DIV/0!	NA	1.135	0.907489	0.964546	0	#DIV/0!	NA	0.175	5.88571	0.397688
An18g04810	NRRL3_10559	RGX	exorhamnogalacturonase	rgxC (putative)	GH28	120.46	6.815	17.6757	0.000973608	0.97	124.186	6.35683e-57	452.895	0.265978	1.52905e-09	0.575	209.496	8.43277e-35	85.465	1.40947	0.887273	0.995	121.065	1.14539e-48	0.75	160.613	7.1742e-44
An12g00950	NRRL3_09126	RHG	Endo-rhamnogalacturonase	rhgA	GH28	8.695	3.38	2.57249	0.126213	2.075	4.19036	0.00543599	6.115	1.42191	0.807527	2.745	3.16758	0.0650195	1.865	4.6622	0.0512496	3.865	2.24968	0.212279	3.865	2.24968	0.139603
An14g04200	NRRL3_00953	RHG	Endo-rhamnogalacturonase	rhgB	GH28	1.94	2.2	0.881818	0.999995	3.845	0.504551	0.469534	3.91	0.496164	0.263904	6.4	0.303125	0.0237835	5.43	0.357274	0.137057	5.945	0.326325	0.0274303	10.68	0.181648	7.1913e-05
An06g02070	NRRL3_11790	RHG	Endo-rhamnogalacturonase	rhgC (putative)	GH28	0.815	0.6	1.35833	NA	0.445	1.83146	0.863407	0.585	1.39316	0.948027	1.065	0.765258	0.876478	0.525	1.55238	0.916624	0.99	0.823232	0.934012	0.535	1.52336	0.839996
An11g06320	NRRL3_09623	RHG	Endo-rhamnogalacturonase	rhgD (putative)	GH28	0	0	NA	NA	0	NA	NA	0	#DIV/0!	NA	0	#DIV/0!	NA	0	#DIV/0!	NA	0.08	0	NA	0.08	0	NA
An11g08700	NRRL3_09450	RHG	Endo-rhamnogalacturonase	rhgE (putative)	GH28	6.96	5.46	1.27473	0.870759	4.87	1.42916	0.663655	2.035	3.42015	0.0441863	2.775	2.50811	0.0898935	7.07	0.984441	0.964546	10.885	0.639412	0.361887	4.095	1.69963	0.330338
An07g01000	NRRL3_04303	RHG	Rhamnogalacturonan hydrolase	rhgF (putative)	GH28	#N/A	#N/A	#N/A	#N/A	#N/A	#N/A	#N/A	#N/A	#N/A	#N/A	#N/A	#N/A	#N/A	#N/A	#N/A	#N/A	#N/A	#N/A	#N/A	#N/A	#N/A	#N/A
An14g01130	NRRL3_00684	RGL	Rhamnogalacturonan lyase	rglA	PL4	2.63	0.39	6.74359	NA	0.325	8.09231	0.0207558	8.51	0.309048	0.00917856	0.26	10.1154	0.0165671	4.495	0.585095	0.79181	0.2	13.15	0.00822785	0.395	6.65823	0.034409
An11g00390	NRRL3_10115	RGL	Rhamnogalacturonan lyase	rglB (putative)	PL4	87.16	27.835	3.13131	0.333895	39.17	2.22517	0.000607456	92.225	0.94508	0.795346	5.735	15.1979	3.09863e-18	32.985	2.64241	0.251255	39.04	2.23258	0.00173042	16.505	5.28082	8.44988e-11
An09g02160	NRRL3_00169	RGAE	Rhamnogalacturonan acetylesterase	rgaeA	CE12	1508.06	315.265	4.78345	4.74012e-09	47.355	31.8457	3.60525e-84	786.125	1.91834	0.0367919	14.01	107.641	5.23452e-34	798.34	1.88899	0.704378	125.23	12.0423	1.64145e-39	113.485	13.2886	8.2048e-32
An04g09360	NRRL3_07501	RGAE	Carbohydrate esterase family 12 protein	rgae B (putative)	CE12	58.73	34.895	1.68305	0.17493	22.205	2.6449	7.78333e-05	51.615	1.13785	0.971925	11.36	5.16989	1.4088e-06	53.16	1.10478	0.983347	29.39	1.9983	0.017984	22.31	2.63245	0.000628351
An14g02920	NRRL3_00839	URH	Glycoside hydrolase family 105 protein	urhgA (putative)	GH105	91.2	99.65	0.915203	0.997164	76.07	1.1989	0.516114	70.69	1.29014	0.73539	31.88	2.86073	0.00319639	62.365	1.46236	0.633453	53.355	1.70931	0.0176314	48.99	1.8616	0.00745964
An14g05340	NRRL3_01038	URH	Glycoside hydrolase family 105 protein	urhgB	GH105	12.655	13.635	0.928126	0.997164	1.225	10.3306	1.12902e-08	0.4	31.6375	3.23802e-10	1.33	9.51504	1.70599e-06	0.58	21.819	1.78449e-07	0.84	15.0655	6.85962e-09	0.925	13.6811	2.55448e-08
An01g06620	NRRL3_02162	RHA	Alpha-L-rhamnosidase	rha (putative)	GH78	66.815	63.045	1.0598	0.931673	67.21	0.994123	0.976339	45.35	1.47332	0.443856	27.285	2.44878	0.0032125	44.665	1.49591	0.733677	64.96	1.02856	0.96513	40.36	1.65548	0.0700058
An04g09070	NRRL3_07520	RHA	Alpha-L-rhamnosidase	rha (putative)	GH78	12.15	11.725	1.03625	0.941827	15.47	0.785391	0.699211	11.36	1.06954	0.968289	6.485	1.87355	0.0829765	9.29	1.30786	0.83211	12.65	0.960474	0.941316	13.945	0.87128	0.913331
An07g00240	NRRL3_04245	RHA	Alpha-L-rhamnosidase	rha (putative)	GH78	0.035	0.11	0.318182	NA	0.405	0.0864198	NA	0.07	0.5	NA	0.19	0.184211	NA	0.075	0.466667	NA	0.23	0.152174	NA	0.38	0.0921053	NA
An08g09140	NRRL3_11451	RHA	Alpha-L-rhamnosidase	rha (putative)	GH78	0.165	0	NA	NA	0.085	1.94118	NA	0.08	2.0625	NA	0	#DIV/0!	NA	0	#DIV/0!	NA	0	#DIV/0!	NA	0	#DIV/0!	NA
An10g00290	NRRL3_06304	RHA	Alpha-L-rhamnosidase	rha (putative)	GH78	0.64	1.33	0.481203	NA	0.73	0.876712	0.981209	0.845	0.757396	0.856537	0.65	0.984615	0.992795	1.955	0.327366	0.291859	1.185	0.540084	0.625172	1.145	0.558952	0.704003
An12g05700	NRRL3_03279	RHA	Alpha-L-rhamnosidase	rha (putative)	GH78	20.08	20.14	0.997021	0.972449	11.015	1.82297	0.0177772	4.105	4.8916	6.62014e-08	2.905	6.91222	1.38213e-08	5.38	3.73234	0.00222079	5.295	3.79226	6.97901e-08	6.535	3.07269	2.25913e-05
An15g04530	NRRL3_03924	RHA	Alpha-L-rhamnosidase	rha (putative)	GH78	0	0	NA	NA	0.09	0	NA	0	#DIV/0!	NA	0	#DIV/0!	NA	0	#DIV/0!	NA	0	#DIV/0!	NA	0	#DIV/0!	NA
An18g04800	NRRL3_10557	RHA	Altered inheritance of mitochondria protein	rha (putative)	GH78	19.895	31.545	0.630686	0.633894	23.815	0.835398	0.865925	22.675	0.877398	0.652065	50.9	0.390864	0.00583224	23.995	0.829131	0.797236	19.195	1.03647	0.962851	31.635	0.628892	0.301574
Pectin side chains (SC) - active
An01g00330	NRRL3_01606	ABF	Alpha-arabinofuranosidase	abfA	GH51	1643.31	15.16	108.398	5.43037e-187	2526.28	0.650487	0.0319642	4306.54	0.381585	2.46746e-08	6.43	255.569	1.59692e-88	56.875	28.8934	1.32168e-19	3108.95	0.528574	9.27914e-05	14.955	109.884	6.36362e-93
An15g02300	NRRL3_03768	ABF	Alpha-arabinofuranosidase	abfB	GH54, CBM42	13374.7	286.69	46.6523	5.45515e-81	16150.5	0.828132	0.669568	17357.3	0.770556	0.13413	63.97	209.078	3.01341e-53	728.76	18.3527	1.86671e-18	15422.8	0.867204	0.595352	411.81	32.4779	4.21748e-79
An08g01710	NRRL3_10865	ABF	Alpha-arabinofuranosidase	abfC (putative)	GH51	1785.06	48.35	36.9194	1.44921e-93	1000.95	1.78336	0.000351337	3867.68	0.461532	1.09357e-05	8.995	198.45	4.95372e-82	133.625	13.3587	8.17263e-08	894.565	1.99544	0.000131139	28.565	62.491	5.16814e-61
An09g00880	NRRL3_00064	ABF	Alpha-arabinofuranosidase	abfD (putative)	GH51	0	0	NA	NA	0	NA	NA	0	#DIV/0!	NA	0	#DIV/0!	NA	0	#DIV/0!	NA	0	#DIV/0!	NA	0	#DIV/0!	NA
An09g01190	NRRL3_00092	ABN	Endo-1,5-alpha-arabinanase	abnA	GH43	2630.61	11.64	225.997	7.11988e-177	1000	2.63061	9.32524e-10	1478.56	1.77917	0.0901812	7.475	351.92	1.43082e-80	21.85	120.394	2.189e-21	1495.09	1.7595	0.00381687	12.095	217.495	3.11807e-122
An02g01400	NRRL3_06141	ABN	Endo-1,5-alpha-arabinanase	abnB (putative)	GH43	10.57	10.17	1.03933	0.959821	8.995	1.1751	0.844297	10.695	0.988312	0.903898	5.255	2.01142	0.142327	8.935	1.18299	0.933882	11.63	0.908856	0.88586	9.495	1.11322	0.803154
An02g10550	NRRL3_05407	ABN	Endo-1,5-alpha-arabinanase	abnC (putative)	GH43	739.5	1223.71	0.604307	0.211216	493.175	1.49947	0.00940534	284.23	2.60177	2.62937e-06	399.325	1.85188	0.0612803	537.04	1.37699	0.681225	409.95	1.80388	0.000829398	824.73	0.896657	0.943497
An16g02730	NRRL3_07094	ABN	Endo-1,5-alpha-arabinanase	abnD (putative)	GH43	33.345	21.695	1.53699	0.20294	15.96	2.08929	0.00315441	8.995	3.70706	2.79423e-05	9.225	3.61463	0.000253353	5.35	6.23271	4.93095e-06	8.49	3.92756	5.16829e-07	5.015	6.64905	2.41849e-09
An07g04930	NRRL3_04608	ABN	Glycoside hydrolase family 43 protein	abn (putative)	GH43	4.56	3.485	1.30846	0.904696	3.06	1.4902	0.724625	1.84	2.47826	0.366161	1.045	4.36364	0.0550461	1.63	2.79755	0.341898	1.395	3.26882	0.110381	0.88	5.18182	0.0281942
An01g09960	NRRL3_02451	BXL	Beta-xylosidase	xlnD/xynD	GH3	371.325	808.16	0.45947	0.00262036	1079.13	0.344097	6.77707e-13	738.59	0.502748	0.00291703	457.83	0.811054	0.625319	1155.11	0.321463	0.000630099	1093.44	0.339592	2.21044e-11	1175.29	0.315945	2.41031e-07
An08g01900	NRRL3_10881	BXL	Glycoside hydrolase family 43 protein	bxl (putative)	GH43	18.285	24.05	0.760291	0.945871	75.05	0.243638	3.32984e-12	58.935	0.310257	4.87081e-06	28.475	0.642142	0.272429	72.42	0.252486	0.000210813	115.86	0.15782	1.08593e-22	65.455	0.279352	7.34011e-06
An02g00140	NRRL3_06244	BXL	Glycoside hydrolase family 43 protein	xynB (putative)	GH43	163.435	28.04	5.82864	1.08357e-13	1.94	84.2448	8.49029e-74	213.685	0.764841	0.282978	1.645	99.3526	8.13234e-44	97.88	1.66975	0.694913	1.855	88.1051	2.847e-65	2.065	79.1453	1.23034e-55
An11g03120	NRRL3_09890	BXL	Glycoside hydrolase family 43 protein	xynVI;xynD	GH43	105.5	127.935	0.824638	0.985173	178.855	0.589863	0.0140511	161.285	0.654122	0.0281411	98.015	1.07637	0.845699	247.33	0.426556	0.0627103	234.65	0.449606	6.23956e-06	402.285	0.262252	1.16151e-09
An17g00300	NRRL3_06419	BXL/ABF	Glycoside hydrolase family 3 protein	xarB	GH3	80.83	18.485	4.37273	2.0801e-11	69.19	1.16823	0.681127	338.785	0.238588	4.09204e-13	11.155	7.24608	1.17819e-11	93.645	0.863153	0.890355	92.15	0.877157	0.735634	35.43	2.2814	0.00326722
An09g00120	NRRL3_00007	FAE	Feruloyl esterase	faeA	CE1	32.315	109.475	0.295182	4.27386e-05	127.185	0.254079	4.61782e-09	66.345	0.487075	0.0272312	142.65	0.226533	9.15235e-07	149.905	0.21557	1.4308e-05	156.44	0.206565	8.86415e-14	60.165	0.537106	0.12233
An12g10390	NRRL3_02931	FAE	feruloyl esterase	faeB	CE1	56.34	61.33	0.918637	0.998372	52.9	1.06503	0.886081	49.55	1.13703	0.968289	12.945	4.35226	0.000222338	48.81	1.15427	0.957072	45.135	1.24826	0.531057	25.615	2.19949	0.00147676
An12g02550	NRRL3_08993	FAE	feruloyl esterase	faeC (putative)	CE1	0	0.39	0	NA	1.68	0	NA	1.27	0	0.22838	2.88	0	0.0103291	4.95	0	0.00168599	2.38	0	0.0382201	3.85	0	0.00391643
An04g02780	NRRL3_08010	FAE	feruloyl esterase	faeD (putative)	CE1	0.065	0	NA	NA	0	NA	NA	0	#DIV/0!	NA	0.065	1	NA	0.13	0.5	NA	0	#DIV/0!	NA	0	#DIV/0!	NA
An09g05350	NRRL3_00431	FAE	Feruloyl esterase	faeE (putative)	CE1	3.985	3.815	1.04456	0.982227	4.9	0.813265	0.917778	2.695	1.47866	0.805517	8.9	0.447753	0.147042	2.315	1.72138	0.730012	4.365	0.912944	0.930755	6.8	0.586029	0.489623
An01g12150	NRRL3_02630	LAC	Beta-galactosidase	lacA	GH35	2524.6	341.45	7.39376	5.97748e-22	2651.27	0.952223	0.992739	3698.96	0.682516	0.0422484	118.395	21.3235	2.5712e-30	938.39	2.69035	0.120035	2803.69	0.900456	0.747875	385.425	6.55017	4.40073e-19
An01g10350	NRRL3_02479	LAC	Exo-beta-1,4-galactanase	lacB (putative)	GH35	645.805	31.155	20.7288	6.36299e-40	136.965	4.71511	1.25169e-23	847.105	0.762367	0.184137	7.13	90.5757	6.56315e-72	77.83	8.29764	0.000471714	94.805	6.81193	2.76512e-31	11.945	54.0649	2.52982e-79
An06g00290	NRRL3_11738	LAC	Beta-galactosidase	lacC (putative)	GH35	322.78	13.385	24.1151	7.05446e-05	8.035	40.1717	1.04598e-88	570.415	0.565869	0.00848933	2.455	131.479	6.24825e-61	49.15	6.56724	0.00229525	8.245	39.1486	4.12754e-77	5.305	60.8445	2.84978e-72
An07g04420	NRRL3_04568	LAC	Beta-galactosidase	lacD (putative)	GH35	1.42	0.885	1.60452	0.857042	0.61	2.32787	0.402347	4.015	0.353674	0.0144724	0.97	1.46392	0.658577	3.53	0.402266	0.385064	1.29	1.10078	0.946573	1.785	0.795518	0.892166
An14g05820	NRRL3_01071	LAC	Beta-galactosidase	lacE (putative)	GH35	2.8	8.065	0.347179	0.0239268	4.94	0.566802	0.301495	4.87	0.574949	0.170525	3.095	0.904685	0.919408	9.905	0.282686	0.00492163	8.305	0.337146	0.000609364	7.19	0.38943	0.0324801
An08g10780	NRRL3_11773	EXG/XTG	Glycoside hydrolase family 43 protein	gbgA (putative)	GH43, CBM35	874.915	22.885	38.2309	1.09403e-98	664.375	1.3169	0.134031	1191.62	0.73422	0.113091	15.995	54.6993	8.38315e-58	32.39	27.0119	4.04083e-31	886.99	0.986387	0.968196	15.53	56.3371	7.0701e-95
An06g02060	NRRL3_11789	EXG/XTG	Glycoside hydrolase family 5 protein	exg (putative)	GH5	4.08	2.765	1.47559	0.859177	2.855	1.42907	0.791565	2.45	1.66531	0.782511	1.545	2.64078	0.210476	1.895	2.15303	0.60013	2.835	1.43915	0.729455	1.47	2.77551	0.190748
An08g01100	NRRL3_10808	EXG/XTG	Glycoside hydrolase family 5 protein	exg (putative)	GH5	58.67	71.99	0.814974	0.9843	93.765	0.625713	0.0737423	62.73	0.935278	0.732263	33.845	1.73349	0.114401	69.23	0.847465	0.805243	95.79	0.612486	0.0256899	60.395	0.971438	0.950457
An11g07660	NRRL3_09530	EXG/XTG	Exo-1,3-beta-glucanase	exgD	GH5	10.855	15.745	0.689425	0.840017	11.545	0.940234	0.988734	11.675	0.929764	0.775624	13.385	0.810982	0.717094	10.975	0.989066	0.965222	9.99	1.08659	0.887523	13.585	0.799043	0.777396
An18g04100	NRRL3_10498	EXG/XTG	Exo-1,3-beta-glucanase	gp43	GH5	35.72	65.41	0.546094	0.207171	33.82	1.05618	0.915124	14.605	2.44574	0.0079216	52.47	0.68077	0.377335	43.515	0.820866	0.779785	35.06	1.01882	0.977098	43.55	0.820207	0.812883
An18g05940	NRRL3_10643	GAL	Arabinogalactanase	galA	GH53	373.04	14.835	25.1459	6.43971e-55	13.155	28.3573	1.27669e-74	400.21	0.932111	0.720743	8.385	44.489	3.66833e-39	20.645	18.0693	4.10586e-16	14.295	26.0958	2.25906e-63	13.015	28.6623	4.84632e-42
An16g06590	#N/A	GAL	Glycoside hydrolase family 53 protein	galB (putative)	GH53	#N/A	#N/A	#N/A	#N/A	#N/A	#N/A	#N/A	#N/A	#N/A	#N/A	#N/A	#N/A	#N/A	#N/A	#N/A	#N/A	#N/A	#N/A	#N/A	#N/A	#N/A	#N/A
Xylogalacturonan (XG) - active
An04g09700	NRRL3_07469	XGH	Xylogalacturonase	xghA	GH28	53.83	1.44	37.3819	8.82527e-28	4.31	12.4896	1.16207e-18	45.555	1.18165	0.9468	3.19	16.8746	1.22923e-13	6.23	8.64045	0.00027281	9.725	5.53522	8.26013e-08	2.61	20.6245	2.43938e-19

## Sheet: DATASET S3
Combinatorial control of gene expression in Aspergillus niger grown on sugar beet pectin; Kowalczyk JE, Lubbers RJM, Peng M, Battaglia E, Visser J and de Vries RP, 2017
Supplementary dataset S3. RNA-seq analysis of pectinolytic genes in the reference strain and regulatory mutants grown on SBP for 8h. Expression values (FPKM) are averages of duplicates. Fold changes > 1.5 were highlighted in green (down regulated in the mutant vs reference strain) and red (up regulated in the mutant vs reference strain). The significance was calculated using DESeq2 sotfware, P-va…
CBS 513.88 gene ID	NRRL3 gene ID	Abbreviation	Enzyme activity	Gene	CAZy family	Ref	ΔaraR	Fold change Ref/ΔaraR	p-value	ΔgaaR	Fold change Ref/ΔgaaR	p-value	ΔrhaR	Fold change Ref/ΔrhaR	p-value	ΔAG	Fold change Ref/ΔAG	p-value	ΔAR	Fold change Ref/ΔAR	p-value	ΔGR	Fold change Ref/ΔGR	p-value	ΔGAR	Fold change Ref/ΔGAR	p-value
Homogalacturonan (HG) - active
An12g07500	NRRL3_03144	PGX	Exo-polygalacturonase	pgaX	GH28	632.015	540.825	1.16861	0.434478	4.675	135.19	4.98092e-185	901.565	0.70102	0.00571133	3.02	209.276	2.34007e-160	681.09	0.927946	0.0128061	3.67	172.211	4.74122e-176	4.21	150.122	3.20482e-188
An11g04040	NRRL3_09810	PGX	Exo-polygalacturonase/ exo-xylogalacturonan hydrolase	pgxA	GH28	14.43	21.785	0.662382	0.128018	0	NA	1.19826e-09	64.79	0.22272	4.41422e-22	0.33	43.7273	1.3377e-11	214.925	0.0671397	3.02895e-132	0.24	60.125	3.84578e-10	0.25	57.72	1.87522e-10
An03g06740	NRRL3_08281	PGX	Exo-polygalacturonase	pgxB	GH28	332.7	543.28	0.612391	0.000159203	4.315	77.1031	4.24792e-110	682.39	0.487551	0.205558	3.975	83.6981	1.10385e-104	849.905	0.391456	3.55839e-06	2.03	163.892	1.27981e-25	4.105	81.0475	1.24134e-51
An02g12450	NRRL3_05260	PGA	Exo-polygalacturonase	pgxC	GH28	182.06	83.365	2.18389	1.57006e-08	3.5	52.0171	2.93532e-86	162.83	1.1181	0.872047	5.345	34.0617	4.83652e-80	75.345	2.41635	7.60412e-13	2.58	70.5659	2.97695e-81	2.045	89.0269	1.87595e-80
An01g11520	NRRL3_02571	PGA	Endo-polygalacturonase	pgaI	GH28	275.08	2575.84	0.106792	5.25469e-98	4.8	57.3083	4.73522e-101	98.89	2.78168	1.33487e-12	5.155	53.3618	9.59805e-100	531.855	0.517209	8.11893e-23	5.13	53.6218	3.7637e-101	4.14	66.4444	9.41432e-102
An15g05370	NRRL3_04000	PGA	Endo-polygalacturonase	pgaII	GH28	13.26	35.25	0.37617	1.77788e-05	9.725	1.3635	0.524774	11.925	1.11195	0.947029	1.385	9.57401	2.61572e-07	54.815	0.241905	9.01671e-20	72.47	0.182972	1.54885e-32	10.895	1.21707	0.935215
An16g06990	NRRL3_06782	PGA	Endo-polygalacturonase	pgaA	GH28	9.49	6.06	1.56601	0.430884	3.625	2.61793	0.0279459	10.625	0.893176	0.771394	4.065	2.33456	0.0438644	6.985	1.35863	0.766045	2.015	4.70968	0.00433149	3.035	3.12685	0.0163165
An02g04900	NRRL3_05859	PGA	Endo-polygalacturonase	pgaB	GH28	23.55	19.47	1.20955	0.69217	3.68	6.39946	0.0115269	76.15	0.309258	2.15499e-15	1.68	14.0179	5.96028e-14	39.64	0.594097	0.000200322	30.36	0.775692	0.0111439	3.605	6.53259	4.59891e-09
An05g02440	NRRL3_08805	PGA	Endo-polygalacturonase	pgaC	GH28	22.51	35.55	0.633193	0.0783012	3.305	6.81089	9.62162e-09	110.25	0.204172	2.89306e-05	0.93	24.2043	5.67132e-14	106.535	0.211292	2.60903e-07	11.015	2.04358	0.105635	6.31	3.56735	0.000129556
An09g03260	NRRL3_00263	PGA	Endo-polygalacturonase	pgaD	GH28	14.675	12.41	1.18251	0.768895	13.65	1.07509	0.995066	18.325	0.800819	0.411914	8.29	1.77021	0.0526492	10.555	1.39034	0.58889	28.94	0.507084	1.23907e-06	8.605	1.7054	0.187915
An01g14670	NRRL3_02835	PGA	Endo-polygalacturonase	pgaE	GH28	157.195	260.72	0.602927	0.000140541	13.25	11.8638	2.15782e-53	97.215	1.61698	0.0106639	16.54	9.50393	3.15276e-47	241.955	0.649687	4.11289e-10	21.955	7.15987	5.35979e-35	23.175	6.78296	2.86767e-37
An14g04370	NRRL3_00965	PEL	Pectin lyase	pelA	PL1	352.355	1477.2	0.238528	9.61325e-43	5.39	65.372	7.53386e-116	406.685	0.866408	0.248342	9.145	38.5298	3.74311e-106	769.885	0.457672	2.07543e-26	10.435	33.7667	2.6172e-107	6.385	55.1848	2.44769e-121
An03g00190	NRRL3_08767	PEL	Pectin lyase	pelB	PL1	4.22	4.53	0.931567	0.910474	2.875	1.46783	0.628108	5.09	0.829077	0.768289	7.075	0.596466	0.228164	8.09	0.521632	0.0618495	5.165	0.817038	0.338517	4.11	1.02676	0.81306
An11g04030	NRRL3_09811	PEL	Pectin lyase	pelC	PL1	0.09	1.11	0.0810811	NA	0.09	1	NA	0	NA	NA	0	NA	0.848635	1.64	0.054878	0.0320756	0.19	0.473684	0.757208	0.195	0.461538	0.794167
An19g00270	NRRL3_01237	PEL	Pectin lyase	pelD	PL1	66.25	246.25	0.269036	1.1851e-26	0.47	140.957	1.01798e-27	12.415	5.33629	2.77184e-17	0.095	697.368	1.39954e-19	7.76	8.53737	1.70773e-27	0.48	138.021	2.93441e-25	0.095	697.368	9.25887e-18
An15g07160	NRRL3_04153	PEL	Pectin lyase	pelF	PL1	34.54	28.885	1.19578	0.628681	20.295	1.7019	0.0150915	53.96	0.640104	0.00143979	25.195	1.37091	0.140849	61.79	0.55899	1.30937e-08	27.73	1.24558	0.878692	17.035	2.02759	0.00293613
An10g00870	NRRL3_06359	PLY	Pectate lyase I	plyA	PL1	4.11	13.405	0.306602	0.00251805	2.965	1.38617	0.716934	5.345	0.768943	0.696925	6.89	0.596517	0.273032	9.97	0.412237	0.0106985	10.295	0.399223	0.00156272	5.85	0.702564	0.303391
An02g02540	NRRL3_06053	PAE	Acetylesterase	paeA (putative)	CE16	495.65	391.64	1.26558	0.126409	7.385	67.1158	9.63303e-152	608.415	0.814658	0.0909031	11.225	44.1559	9.25223e-144	573.15	0.864782	0.000352422	7.17	69.1283	1.41821e-50	8.3	59.7169	5.16187e-162
An07g08940	NRRL3_04916	PAE	Acetylesterase	paeB (putative)	CE16	90.325	161.825	0.558165	7.1647e-05	38.095	2.37105	1.34859e-05	433.095	0.208557	1.01715e-09	39.965	2.2601	8.22216e-06	661.18	0.136612	5.04081e-31	86.74	1.04133	0.192459	128.615	0.70229	0.000203491
An03g06310	NRRL3_08325	PME	Pectin methylesterase	pmeA	CE8	51.025	60.12	0.848719	0.441344	0.32	159.453	2.06426e-20	11.92	4.28062	4.35501e-12	0.22	231.932	1.05559e-18	26.03	1.96024	0.00340153	0.215	237.326	7.35113e-17	0.11	463.864	3.68805e-15
An04g09690	NRRL3_07470	PME	Pectin methylesterase	pmeB (putative)	CE8	154.055	172.36	0.893798	0.408604	36.345	4.23868	0.0720166	213.21	0.722551	0.00486341	6.04	25.5058	3.42442e-60	294.495	0.523116	7.66816e-19	185.565	0.830194	0.000563157	25.56	6.02719	9.96134e-33
An02g12505	NRRL3_05252	PME	Pectin methylesterase	pmeC (putative)	CE8	741.85	404.19	1.8354	4.39245e-09	2.93	253.191	1.65399e-167	1128.07	0.657631	0.151794	2.69	275.781	1.24467e-158	736.805	1.00685	0.111421	2.785	266.373	9.82592e-163	3.18	233.286	3.19615e-177
An01g01340	NRRL3_01739	UGH	Unsaturated glucuronyl hydrolase	ugh (putative)	GH88	8.065	2.29	3.52183	0.00504975	31.55	0.255626	2.28303e-11	12.95	0.62278	0.147272	20.27	0.397879	7.8274e-05	6.4	1.26016	0.863285	99.605	0.0809698	1.13985e-76	18.625	0.43302	1.22687e-05
Rhamnogalacturonan I (RG I) - active
An01g14650	NRRL3_02832	RGX	Glycoside hydrolase family 28 protein	rgxA (putative)	GH28	8.69	12.025	0.722661	0.371771	86.645	0.100294	4.59459e-46	11.64	0.746564	0.439497	50.56	0.171875	8.10205e-21	11.2	0.775893	0.245017	61.82	0.140569	3.64242e-41	36.075	0.240887	3.67088e-17
An03g02080	NRRL3_08631	RGX	Alpha-L-rhamnosidase/ rhamnogalacturonan α-L-rhamnopyranohydrolase	rgxB	GH28	1.225	1.41	0.868794	NA	1.06	1.15566	0.965919	1.675	0.731343	0.813371	0.355	3.4507	0.366391	0.52	2.35577	0.642562	0.175	7	0.235175	0.73	1.67808	0.787409
An18g04810	NRRL3_10559	RGX	exorhamnogalacturonase	rgxC (putative)	GH28	125.04	46.455	2.69164	5.94747e-12	1.08	115.778	1.03219e-54	286.39	0.436607	4.33407e-11	1.175	106.417	2.75068e-55	228.27	0.547772	1.94251e-13	2.435	51.3511	1.99727e-61	2.55	49.0353	1.05769e-64
An12g00950	NRRL3_09126	RHG	Endo-rhamnogalacturonase	rhgA	GH28	12.565	31.425	0.399841	1.00396e-05	7.04	1.7848	0.172475	6.73	1.86701	0.124382	2.955	4.25212	5.21439e-05	12.915	0.9729	0.642201	32.99	0.380873	3.0768e-11	3.865	3.25097	0.00136638
An14g04200	NRRL3_00953	RHG	Endo-rhamnogalacturonase	rhgB	GH28	6.97	7.085	0.983769	0.932253	6.01	1.15973	0.865642	14.505	0.480524	0.00225954	4.435	1.57159	0.253916	13.575	0.513444	0.00115928	10.665	0.65354	0.00915068	8.79	0.792947	0.183521
An06g02070	NRRL3_11790	RHG	Endo-rhamnogalacturonase	rhgC (putative)	GH28	1.28	0.685	1.86861	NA	1.295	0.988417	0.935766	1.445	0.885813	0.91102	0.93	1.37634	0.786443	0.6	2.13333	0.627209	4.935	0.259372	0.000837672	2.42	0.528926	0.24775
An11g06320	NRRL3_09623	RHG	Endo-rhamnogalacturonase	rhgD (putative)	GH28	0	0	NA	NA	0	NA	NA	0	NA	NA	0	NA	NA	0.08	0	NA	0	NA	NA	0	#DIV/0!	NA
An11g08700	NRRL3_09450	RHG	Endo-rhamnogalacturonase	rhgE (putative)	GH28	1.34	0.525	2.55238	NA	3.995	0.335419	0.0326866	1.425	0.940351	0.941383	13.94	0.0961263	1.08409e-10	0.74	1.81081	0.723837	9.61	0.139438	5.49769e-09	5.59	0.239714	0.000646553
An07g01000	NRRL3_04303	RHG	Rhamnogalacturonan hydrolase	rhgF (putative)	GH28	#N/A	#N/A	#N/A	#N/A	#N/A	#N/A	#N/A	#N/A	#N/A	#N/A	#N/A	#N/A	#N/A	#N/A	#N/A	#N/A	#N/A	#N/A	#N/A	#N/A	#N/A	#N/A
An14g01130	NRRL3_00684	RGL	Rhamnogalacturonan lyase	rglA	PL4	3.725	43.805	0.085036	2.49373e-31	2.58	1.4438	0.60423	5.07	0.734714	0.59285	4.49	0.829621	0.672736	8.93	0.417133	0.001603	5.81	0.641136	0.0579616	7.27	0.51238	0.0148164
An11g00390	NRRL3_10115	RGL	Rhamnogalacturonan lyase	rglB (putative)	PL4	11.695	7.145	1.63681	0.155412	5.56	2.10342	0.0105986	19.32	0.605331	0.0144235	9.565	1.22269	0.545963	12.16	0.96176	0.555635	18.265	0.640296	0.000146056	18.005	0.649542	0.00196323
An09g02160	NRRL3_00169	RGAE	Rhamnogalacturonan acetylesterase	rgaeA	CE12	143.87	364.38	0.394835	1.1827e-11	543.85	0.26454	5.98609e-27	244.935	0.58738	0.294683	596.31	0.241267	4.5803e-21	831.035	0.173121	2.63423e-20	1099.43	0.130859	4.90255e-31	1065.28	0.135054	7.45575e-27
An04g09360	NRRL3_07501	RGAE	Carbohydrate esterase family 12 protein	rgae B (putative)	CE12	29.245	62.65	0.4668	0.000108453	28.41	1.02939	0.887961	49.14	0.595136	0.0372695	30.755	0.950902	0.821174	99.545	0.293787	1.8721e-20	55.15	0.530281	1.00938e-06	55.92	0.522979	1.08062e-05
An14g02920	NRRL3_00839	URH	Glycoside hydrolase family 105 protein	urhgA (putative)	GH105	18.115	6.915	2.61967	0.00481835	11.61	1.56029	0.202883	27.985	0.647311	0.133348	9.78	1.85225	0.041482	16.82	1.07699	0.8655	36.885	0.491121	9.80306e-08	44.925	0.403228	4.92947e-10
An14g05340	NRRL3_01038	URH	Glycoside hydrolase family 105 protein	urhgB	GH105	42.16	65.085	0.647768	0.00435818	51.035	0.8261	0.126956	2.915	14.4631	8.77902e-27	32.675	1.29028	0.297647	1.72	24.5116	7.21873e-32	8.25	5.1103	5.34707e-11	25.87	1.62969	0.0750692
An01g06620	NRRL3_02162	RHA	Alpha-L-rhamnosidase	rha (putative)	GH78	18.57	23.875	0.777801	0.23061	100.78	0.184263	1.03162e-44	36.42	0.509885	1.7737e-05	74.905	0.247914	2.82626e-24	22.405	0.828833	0.0756232	242.67	0.0765237	1.90483e-178	89.095	0.208429	3.26127e-50
An04g09070	NRRL3_07520	RHA	Alpha-L-rhamnosidase	rha (putative)	GH78	8.03	4.81	1.66944	0.139897	8.21	0.978076	0.729863	9.665	0.830833	0.443938	8.595	0.934264	0.753141	7.52	1.06782	0.836775	20.82	0.385687	2.7678e-14	18.845	0.426108	6.76155e-10
An07g00240	NRRL3_04245	RHA	Alpha-L-rhamnosidase	rha (putative)	GH78	0.035	0	NA	NA	0.415	0.0843373	0.110859	0.265	0.132075	NA	0.765	0.0457516	0.01943	0	#DIV/0!	NA	0.04	0.875	0.947209	0.155	0.225806	0.499903
An08g09140	NRRL3_11451	RHA	Alpha-L-rhamnosidase	rha (putative)	GH78	0.04	0	NA	NA	0.04	1	NA	0.08	0.5	NA	0.17	0.235294	0.556408	0.04	1	NA	0.255	0.156863	0.282887	0.35	0.114286	0.178787
An10g00290	NRRL3_06304	RHA	Alpha-L-rhamnosidase	rha (putative)	GH78	0.65	0.26	2.5	NA	0.395	1.64557	0.717151	1.05	0.619048	0.658799	0.22	2.95455	0.410626	0.73	0.890411	0.838657	0.575	1.13043	0.8986	0.9	0.722222	0.571877
An12g05700	NRRL3_03279	RHA	Alpha-L-rhamnosidase	rha (putative)	GH78	1.605	0.93	1.72581	0.568828	6.36	0.252358	1.83716e-05	2.795	0.57424	0.285974	5.76	0.278646	0.000241689	1.43	1.12238	0.979146	11.79	0.136132	2.55071e-18	6.76	0.237426	1.44729e-07
An15g04530	NRRL3_03924	RHA	Alpha-L-rhamnosidase	rha (putative)	GH78	0	0	NA	NA	0	NA	NA	0	NA	NA	0	NA	NA	0	#DIV/0!	NA	0	NA	NA	0	#DIV/0!	NA
An18g04800	NRRL3_10557	RHA	Altered inheritance of mitochondria protein	rha (putative)	GH78	58.885	54.62	1.07808	0.896998	21.375	2.75485	6.247e-09	59.74	0.985688	0.793726	25.53	2.3065	9.38987e-07	61.49	0.957635	0.241518	17.74	3.31933	1.71236e-09	24.705	2.38353	2.75064e-06
Pectin side chains (SC) - active
An01g00330	NRRL3_01606	ABF	Alpha-arabinofuranosidase	abfA	GH51	209.105	5.175	40.4068	4.37099e-131	28.17	7.42297	0.0283073	207.425	1.0081	0.796296	9.66	21.6465	3.75765e-110	22.28	9.38532	2.51589e-107	80.615	2.59387	2.05125e-09	11.775	17.7584	1.74901e-123
An15g02300	NRRL3_03768	ABF	Alpha-arabinofuranosidase	abfB	GH54, CBM42	1951.28	66.605	29.2963	4.04171e-298	1396.53	1.39724	0.790535	1554.5	1.25525	0.185547	87.845	22.2128	3.25939e-140	273.055	7.14611	2.9593e-151	3970.2	0.491482	2.11678e-34	153.8	12.6871	7.48766e-241
An08g01710	NRRL3_10865	ABF	Alpha-arabinofuranosidase	abfC (putative)	GH51	361.465	60.305	5.99395	1.33721e-55	142.075	2.54418	0.158427	601.72	0.60072	1.17626e-09	57.405	6.29675	5.11665e-62	86.55	4.17637	8.1853e-68	285.65	1.26541	0.876779	51.77	6.98213	1.91792e-88
An09g00880	NRRL3_00064	ABF	Alpha-arabinofuranosidase	abfD (putative)	GH51	0	0.055	0	NA	0	NA	NA	0	NA	NA	0	NA	NA	0	#DIV/0!	NA	0	NA	NA	0	#DIV/0!	NA
An09g01190	NRRL3_00092	ABN	Endo-1,5-alpha-arabinanase	abnA	GH43	95.345	15.355	6.20938	7.36206e-26	1646.56	0.0579057	1.70756e-05	50.84	1.87539	0.00649094	87.035	1.09548	0.793585	13.925	6.84704	2.04802e-31	6445.85	0.0147917	0	279.52	0.341103	9.34946e-37
An02g01400	NRRL3_06141	ABN	Endo-1,5-alpha-arabinanase	abnB (putative)	GH43	6.005	6.205	0.967768	0.925069	8.73	0.687858	0.209306	6.535	0.918898	0.83723	7.145	0.840448	0.649144	6.345	0.946414	0.716849	12.685	0.473394	0.000330356	9.295	0.646046	0.0647067
An02g10550	NRRL3_05407	ABN	Endo-1,5-alpha-arabinanase	abnC (putative)	GH43	321.515	498.33	0.645185	5.61966e-06	4826.47	0.066615	1.3792e-132	97.035	3.31339	9.78691e-27	6940.05	0.0463275	3.14363e-170	106.025	3.03245	3.29617e-30	764.54	0.420534	2.0148e-47	2868.74	0.112075	4.55153e-238
An16g02730	NRRL3_07094	ABN	Endo-1,5-alpha-arabinanase	abnD (putative)	GH43	48.585	49.555	0.980426	0.856193	11.655	4.1686	2.53281e-12	43.19	1.12491	0.872047	6.105	7.95823	1.50472e-20	37.48	1.29629	0.575558	8.305	5.85009	4.82563e-15	4.85	10.0175	1.50887e-23
An07g04930	NRRL3_04608	ABN	Glycoside hydrolase family 43 protein	abn (putative)	GH43	4.29	9.605	0.446642	0.0471289	2.09	2.05263	0.260956	3.815	1.12451	0.960786	1.85	2.31892	0.159649	3.405	1.25991	0.907506	2.03	2.1133	0.408949	1.17	3.66667	0.0637524
An01g09960	NRRL3_02451	BXL	Beta-xylosidase	xlnD/xynD	GH3	21.605	19.725	1.09531	0.87531	23.94	0.902464	0.415047	57.44	0.376132	6.15953e-13	56.845	0.380069	1.22367e-09	61.835	0.349398	1.71882e-23	44.565	0.484797	9.28857e-13	127.155	0.169911	1.64979e-66
An08g01900	NRRL3_10881	BXL	Glycoside hydrolase family 43 protein	bxl (putative)	GH43	5.35	12.21	0.438165	0.00394283	25.04	0.213658	2.85608e-14	25.295	0.211504	1.92732e-14	78.615	0.0680532	1.20095e-56	52.425	0.102051	1.45763e-52	46.48	0.115103	7.34097e-45	98.005	0.0545891	2.57396e-93
An02g00140	NRRL3_06244	BXL	Glycoside hydrolase family 43 protein	xynB (putative)	GH43	60.35	70.175	0.859993	0.319698	1.26	47.8968	9.86251e-44	78.585	0.767958	0.0330835	1.75	34.4857	1.05546e-44	64.58	0.9345	0.138656	1.945	31.0283	1.9796e-41	1.495	40.3679	2.65924e-43
An11g03120	NRRL3_09890	BXL	Glycoside hydrolase family 43 protein	xynVI;xynD	GH43	39.685	34.1	1.16378	0.726274	454.375	0.0873398	2.71211e-95	84.23	0.47115	8.24856e-08	545.335	0.0727718	9.37447e-109	57.645	0.688438	0.000813545	268.89	0.147588	2.53813e-94	399.31	0.0993839	9.48436e-134
An17g00300	NRRL3_06419	BXL/ABF	Glycoside hydrolase family 3 protein	xarB	GH3	27.65	19.61	1.40999	0.180915	31.435	0.879593	0.27612	65.615	0.421398	2.04649e-10	92.815	0.297904	2.73098e-21	83.755	0.33013	9.83002e-39	57.28	0.482716	1.07137e-17	112.21	0.246413	3.26511e-55
An09g00120	NRRL3_00007	FAE	Feruloyl esterase	faeA	CE1	5.62	64.595	0.0870036	6.52008e-25	2028.91	0.00276995	6.97206e-88	2.015	2.78908	0.217639	1692.09	0.00332134	1.15563e-221	17.46	0.321879	0.000204811	2504.66	0.00224382	4.59065e-121	1786.98	0.00314497	6.40182e-280
An12g10390	NRRL3_02931	FAE	feruloyl esterase	faeB	CE1	9.925	9.195	1.07939	0.945688	70.84	0.140104	4.12402e-28	14.55	0.682131	0.190831	10.595	0.936763	0.806218	12.985	0.764343	0.138334	104.77	0.0947313	6.55227e-84	18.94	0.524023	0.000153335
An12g02550	NRRL3_08993	FAE	feruloyl esterase	faeC (putative)	CE1	0	0.13	0	NA	7.78	0	6.18484e-06	0.265	0	NA	59.3	0	2.0361e-14	0.26	0	NA	4.27	0	0.00013875	42.43	0	1.68195e-12
An04g02780	NRRL3_08010	FAE	feruloyl esterase	faeD (putative)	CE1	0.065	0.13	0.5	NA	0	NA	NA	0	NA	NA	0.065	1	0.991814	0	#DIV/0!	NA	0	NA	0.885605	0	#DIV/0!	0.874424
An09g05350	NRRL3_00431	FAE	Feruloyl esterase	faeE (putative)	CE1	9.96	10.305	0.966521	0.916723	12.135	0.820766	0.349889	14.98	0.664887	0.105629	16.82	0.592152	0.0305582	22.18	0.449053	1.22797e-06	4.21	2.3658	0.0563417	9.49	1.04953	0.722697
An01g12150	NRRL3_02630	LAC	Beta-galactosidase	lacA	GH35	906.325	343.13	2.64135	1.41194e-27	598.48	1.51438	0.531503	1087.85	0.833138	0.050431	400.91	2.26067	1.52105e-08	644.055	1.40722	0.00271989	887.85	1.02081	0.00378133	365.73	2.47813	6.62991e-25
An01g10350	NRRL3_02479	LAC	Exo-beta-1,4-galactanase	lacB (putative)	GH35	115.64	29.4	3.93333	1.40801e-35	15.405	7.50665	4.79635e-41	126.185	0.916432	0.329087	11.005	10.508	9.36108e-79	27.4	4.22044	2.40928e-51	11.705	9.87954	1.08505e-77	9.965	11.6046	2.23056e-92
An06g00290	NRRL3_11738	LAC	Beta-galactosidase	lacC (putative)	GH35	71.655	7.155	10.0147	6.23808e-57	3.025	23.6876	4.74996e-79	222.435	0.322139	2.22848e-30	2.325	30.8194	1.09864e-79	64.455	1.11171	0.844219	4.64	15.4429	1.02742e-66	3.45	20.7696	7.9192e-80
An07g04420	NRRL3_04568	LAC	Beta-galactosidase	lacD (putative)	GH35	0.86	0.415	2.07229	NA	0.765	1.12418	0.966863	1.8	0.477778	0.223038	1.34	0.641791	0.469912	1.195	0.719665	0.550654	1.475	0.583051	0.15189	1.9	0.452632	0.0710788
An14g05820	NRRL3_01071	LAC	Beta-galactosidase	lacE (putative)	GH35	1.525	1.135	1.34361	0.777969	46.265	0.0329623	1.26416e-67	9.225	0.165312	2.16186e-12	57.61	0.0264711	6.49487e-74	14.285	0.106755	1.96199e-27	95.51	0.0159669	6.18516e-141	97.585	0.0156274	1.68173e-131
An08g10780	NRRL3_11773	EXG/XTG	Glycoside hydrolase family 43 protein	gbgA (putative)	GH43, CBM35	455.6	79.825	5.70749	1.35698e-38	270.35	1.68522	0.643405	516.515	0.882065	0.133686	7.445	61.1954	2.41621e-166	300.17	1.51781	0.000157856	1125.82	0.404685	1.59349e-43	11.76	38.7415	1.0647e-193
An06g02060	NRRL3_11789	EXG/XTG	Glycoside hydrolase family 5 protein	exg (putative)	GH5	0.54	0.45	1.2	NA	0.635	0.850394	0.87903	1	0.54	0.754477	1.115	0.484305	0.54635	1.25	0.432	0.457137	7.1	0.0760563	5.10017e-07	3.575	0.151049	0.00370033
An08g01100	NRRL3_10808	EXG/XTG	Glycoside hydrolase family 5 protein	exg (putative)	GH5	19.975	13.695	1.45856	0.308536	13.495	1.48018	0.238584	35.22	0.567149	0.00618398	15.9	1.25629	0.477714	26.14	0.764155	0.0622544	28.67	0.696721	0.0016349	21.2	0.942217	0.393734
An11g07660	NRRL3_09530	EXG/XTG	Exo-1,3-beta-glucanase	exgD	GH5	11.95	6.935	1.72314	0.0644672	6.14	1.94625	0.0111604	12.595	0.948789	0.761547	6.695	1.78491	0.025764	9.11	1.31175	0.671375	6.12	1.95261	0.0739931	5.66	2.11131	0.0101182
An18g04100	NRRL3_10498	EXG/XTG	Exo-1,3-beta-glucanase	gp43	GH5	75.74	104.265	0.726418	0.0136092	326.215	0.232178	1.75881e-45	56.075	1.35069	0.215716	584.725	0.129531	3.05725e-74	88.215	0.858584	0.014122	148.365	0.510498	4.32483e-20	308.315	0.245658	3.19686e-66
An18g05940	NRRL3_10643	GAL	Arabinogalactanase	galA	GH53	397.595	286.825	1.38619	0.0179017	22.19	17.9178	7.03108e-87	241.525	1.64619	3.93159e-05	51.275	7.75417	2.33612e-67	185.315	2.14551	3.43744e-14	40.175	9.89658	3.36857e-79	32.305	12.3075	6.40205e-17
An16g06590	#N/A	GAL	Glycoside hydrolase family 53 protein	galB (putative)	GH53	#N/A	#N/A	#N/A	#N/A	#N/A	#N/A	#N/A	#N/A	#N/A	#N/A	#N/A	#N/A	#N/A	#N/A	#N/A	#N/A	#N/A	#N/A	#N/A	#N/A	#N/A	#N/A
Xylogalacturonan (XG) - active
An04g09700	NRRL3_07469	XGH	Xylogalacturonase	xghA	GH28	38.185	67.49	0.565788	0.000264608	86.5	0.441445	0.312578	55.075	0.693327	0.0224008	5.1	7.48725	1.08031e-16	90.61	0.421421	2.01392e-17	452.065	0.0844679	2.765e-121	51.415	0.742682	0.00443711

## Sheet: DATASET S4
Combinatorial control of gene expression in Aspergillus niger grown on sugar beet pectin; Kowalczyk JE, Lubbers RJM, Peng M, Battaglia E, Visser J and de Vries RP, 2017
Supplementary dataset S4. RNA-seq analysis of genes encoding enzymes related to D-galacturonic acid, L-arabinose, L-rhamnose and D-galactose conversion. Expression values (FPKM) are averages of duplicates. Fold changes > 1.5 were highlighted in green (down regulated in the mutant vs reference strain) and red (up regulated in the mutant vs reference strain). The significance was calculated using D…
A. Expression after 2h of growth on SBP
CBS 513.88 gene ID	NRRL3 gene ID	Gene name	Description	Metabolic pathway	Ref	ΔaraR	Fold change Ref/ΔaraR	p-value	ΔgaaR	Fold change Ref/ΔgaaR	p-value	ΔrhaR	Fold change Ref/ΔrhaR	p-value	ΔAG	Fold change Ref/ΔAG	p-value	ΔAR	Fold change Ref/ΔAR	p-value	ΔGR	Fold change Ref/ΔGR	p-value	ΔGAR	Fold change Ref/ΔGAR	p-value
An02g07710	NRRL3_05650	gaaA	D-galacturonic acid reductase	Galac. Acid	2650.51	738.22	3.59041	0.113486	122.26	21.6793	1.24993e-70	5548.84	0.477669	0.000514529	46.48	57.0247	1.19642e-50	2303.41	1.15069	0.964546	96.16	27.5635	2.06919e-72	92	28.8099	1.23034e-55
An16g05390	NRRL3_06890	gaaB	L-galactonic acid dehydratase	Galac. Acid	6554.98	1669.36	3.92664	0.0802051	475.9	13.7739	2.49546e-58	14036.9	0.466981	7.55725e-05	346.795	18.9016	8.512e-23	6523.15	1.00488	0.966503	584.08	11.2227	9.22257e-48	767.06	8.54559	1.8963e-22
An02g07720	NRRL3_05649	gaaC	2-keto-3-deoxy-L_galactonate aldolase	Galac. Acid	3419.98	1090.86	3.13514	1.83431e-05	100.045	34.1844	7.50627e-117	5852.6	0.584352	0.00408445	62.96	54.3199	8.82498e-37	3395.76	1.00713	0.966503	119.41	28.6406	2.90758e-95	143.575	23.8202	3.08244e-54
An11g01120	NRRL3_10050	gaaD/larA	glyceraldehyde reductase	Galac. Acid	12562.8	1934.71	6.49336	2.555e-23	10613.8	1.18363	0.427159	15857	0.792255	0.169331	216.915	57.9158	4.4347e-51	5378.31	2.33583	0.0724597	8382.73	1.49865	0.0262531	594.555	21.1298	2.14508e-45
An11g01120	NRRL3_10050	larA/gaaD	arabinose reductase	PCP	12562.8	1934.71	6.49336	2.555e-23	10613.8	1.18363	0.427159	15857	0.792255	0.169331	216.915	57.9158	4.4347e-51	5378.31	2.33583	0.0724597	8382.73	1.49865	0.0262531	594.555	21.1298	2.14508e-45
An01g10920	NRRL3_02523	ladA	L-arabitol dehydrogenase	PCP	3095.26	228.935	13.5203	1.28028e-65	4926.98	0.628228	0.00980107	4019.95	0.769976	0.131251	139.1	22.2521	4.67129e-31	210.4	14.7113	1.28489e-22	3482.6	0.88878	0.663966	202.29	15.3011	4.10427e-55
An08g01930	NRRL3_10884	lxrA	L-xylo-3-hexulose reductase	PCP	1644.79	43.15	38.1178	2.58316e-103	2483.66	0.662242	0.0401132	2638.06	0.623483	0.0107947	13.295	123.715	1.60567e-57	46.565	35.3223	1.39623e-37	2120.21	0.775765	0.272396	31.125	52.8445	3.5664e-95
An12g00030	NRRL3_09204	xdhA	xylitol dehydrogenase	PCP	1124.4	376.775	2.98429	4.02096e-13	1835.02	0.612748	0.00743422	1354.39	0.83019	0.391624	293.33	3.83324	2.3263e-08	396.46	2.83611	0.00558779	1279.3	0.878926	0.660625	383.05	2.9354	3.97156e-08
An07g03140	NRRL3_04471	xkiA	D-xylulose kinase	PCP	248.495	72.545	3.42539	1.32824e-12	587.695	0.42283	3.95452e-07	535.09	0.464399	0.000233562	48.245	5.15069	2.18937e-10	73.07	3.40078	0.000599368	485.235	0.512113	0.000302488	87.49	2.84027	3.48268e-07
An01g03740	NRRL3_01952	xyrA	D-xylose reductase	PCP	712.865	1489.63	0.478552	0.00367432	1387.84	0.513651	2.34209e-05	1162.03	0.613468	0.0231847	1426.14	0.499856	0.0128448	1529.86	0.465969	0.0221461	1230.84	0.579172	0.00169084	1275.5	0.558891	0.0329072
An13g00930	NRRL3_01494	lraA	L-rhamnose-1-dehydrogenase Putative	Rham.	254.94	165.65	1.53903	0.0796119	337.065	0.756353	0.376739	349.585	0.729265	0.0796412	64.63	3.94461	8.64061e-07	112.605	2.26402	0.0553065	204.1	1.24909	0.395148	81.425	3.13098	9.66509e-09
An13g00940	NRRL3_01493	lraB	L-Rhamnono-γ-lactonase	Rham.	220.745	287.38	0.768129	0.936901	297.82	0.741203	0.299821	180.35	1.22398	0.833118	129.77	1.70105	0.100186	232.235	0.950524	0.922971	246.18	0.896681	0.729455	304.36	0.725276	0.426488
An13g00920	NRRL3_01495	lraC	L-rhamnonate dehydratase	Rham.	215.875	165.67	1.30304	0.351646	307.605	0.701793	0.172724	4.645	46.4747	5.10484e-60	105.215	2.05175	0.00828246	2.14	100.876	6.10672e-42	1.995	108.208	4.73796e-81	1.335	161.704	3.33698e-67
An16g04160	NRRL3_06978	galE/galK	galactokinase	Gal. (Leloir)	218.82	137.27	1.59408	0.0122771	243.995	0.896822	0.906565	248.53	0.880457	0.474364	82.09	2.66561	0.000186771	145.31	1.50588	0.52584	221.52	0.987811	0.968356	115.365	1.89676	0.00137075
An02g03590	NRRL3_05970	galD	UTP-hexose-1-phosphate uridylyltransferase	Gal. (Leloir)	233.01	182.02	1.28013	0.462864	392.54	0.593596	0.0373429	300.88	0.774428	0.448959	125.4	1.85813	0.0692905	194.025	1.20093	0.902618	393.25	0.592524	0.0381122	171.285	1.36036	0.284725
An12g00820	NRRL3_09139	galF	Putative UTP-glucose-1-phosphate uridylyltransferase	Gal. (Leloir)	136.62	185.785	0.735366	0.870759	183.51	0.744483	0.352761	165.125	0.827373	0.33701	251.68	0.542832	0.042092	169.87	0.804262	0.711056	154.215	0.885906	0.69527	168.445	0.811066	0.722783
An14g03820	NRRL3_00925	galG	UDP-glucose 4-epimerase	Gal. (Leloir)	310.98	288.74	1.07702	0.807139	523.885	0.593604	0.00378923	500.845	0.620911	0.0128255	340.45	0.913438	0.853998	297.515	1.04526	0.999305	451.985	0.688032	0.0466823	252.195	1.23309	0.370002
An02g07650	NRRL3_05655	pgmB	putative phosphoglucomutase	Gal. (Leloir)	211.875	355.465	0.59605	0.439069	262.175	0.808143	0.754956	198.325	1.06832	0.962672	347.81	0.609169	0.200286	323.835	0.654268	0.445537	274.91	0.770707	0.416981	437.765	0.483993	0.0246183
An16g01710	NRRL3_07283	ladB	galactitol dehydrogenase	Gal. (oxid.)	32.515	44.485	0.730921	0.934904	27.625	1.17701	0.753403	29.09	1.11774	0.986552	10.83	3.00231	0.0181812	38.325	0.848402	0.83398	36.68	0.88645	0.81178	46.125	0.704932	0.504871
An16g01650	NRRL3_07289	xhrA	L-xylo-3-hexulose reductase	Gal. (oxid.)	1.36	1.915	0.710183	NA	2.325	0.584946	0.868214	1.88	0.723404	0.874443	0.275	4.94545	NA	0.83	1.63855	0.910094	1.405	0.967972	0.989821	1.685	0.807122	0.953948
An07g01290	NRRL3_04328	srdA	sorbitol/xylitol dehydrogenase	Gal. (oxid.)	5.735	8.805	0.651334	0.935016	8.88	0.645833	0.650446	7.73	0.741915	0.615719	6.83	0.839678	0.838696	8.325	0.688889	0.710325	13.39	0.428305	0.0488626	11.48	0.499564	0.259192
B. Expression after 8h of growth on SBP
CBS 513.88 gene ID	NRRL3 gene ID	Gene name	Description	Metabolic pathway	Ref	ΔaraR	Fold change Ref/ΔaraR	p-value	ΔgaaR	Fold change Ref/ΔgaaR	p-value	ΔrhaR	Fold change Ref/ΔrhaR	p-value	ΔAG	Fold change Ref/ΔAG	p-value	ΔAR	Fold change Ref/ΔAR	p-value	ΔGR	Fold change Ref/ΔGR	p-value	ΔGAR	Fold change Ref/ΔGAR	p-value
An02g07710	NRRL3_05650	gaaA	D-galacturonic acid reductase	Galac. Acid	1930.63	1567.6	1.23159	0.136583	19.2	100.554	0	2359.25	0.818324	0.0122788	14.36	134.445	0	1892.19	1.02032	0.124349	29.805	64.7754	0	20.215	95.5048	0
An16g05390	NRRL3_06890	gaaB	L-galactonic acid dehydratase	Galac. Acid	9314.05	8947.07	1.04102	0.988043	62.18	149.792	0	9041.73	1.03012	0.871307	41.715	223.278	0	8389.07	1.11026	0.731684	86.395	107.808	0	47.705	195.243	0
An02g07720	NRRL3_05649	gaaC	2-keto-3-deoxy-L_galactonate aldolase	Galac. Acid	3461.92	2820.66	1.22734	0.145662	20.83	166.199	0	3918.09	0.883572	0.113948	17.655	196.087	0	3179.07	1.08897	0.563601	41.145	84.1395	0	28.68	120.709	0
An11g01120	NRRL3_10050	gaaD/larA	glyceraldehyde reductase	Galac. Acid	9516.46	5188.89	1.83401	5.79057e-11	524.965	18.1278	1.80902e-09	8918.05	1.0671	0.994294	145.37	65.4637	0	5480.53	1.73641	1.09967e-12	729.395	13.0471	1.72102e-202	131.545	72.3438	0
An11g01120	NRRL3_10050	larA/gaaD	arabinose reductase	PCP	9516.46	5188.89	1.83401	5.79057e-11	524.965	18.1278	1.80902e-09	8918.05	1.0671	0.994294	145.37	65.4637	0	5480.53	1.73641	1.09967e-12	729.395	13.0471	1.72102e-202	131.545	72.3438	0
An01g10920	NRRL3_02523	ladA	L-arabitol dehydrogenase	PCP	308.515	30.83	10.007	6.41736e-77	153.815	2.00575	0.446372	136.915	2.25333	5.29784e-12	116.46	2.64911	6.00324e-16	44.15	6.98788	8.97814e-79	219.52	1.40541	0.579204	99.63	3.09661	6.6154e-24
An08g01930	NRRL3_10884	lxrA	L-xylo-3-hexulose reductase	PCP	328.47	12.28	26.7484	9.01912e-105	58.5	5.61487	0.0390592	184.78	1.77763	8.59148e-05	7.1	46.2634	3.11744e-102	29.605	11.0951	2.89642e-84	169.52	1.93765	0.000627778	11.325	29.004	3.54609e-109
An12g00030	NRRL3_09204	xdhA	xylitol dehydrogenase	PCP	195.01	53.2	3.6656	1.31644e-23	113.085	1.72446	0.0030422	112.635	1.73134	0.000111144	147.885	1.31866	0.0649787	80.975	2.40827	1.99476e-13	138.175	1.41133	0.544459	137.58	1.41743	0.119111
An07g03140	NRRL3_04471	xkiA	D-xylulose kinase	PCP	105.35	59.73	1.76377	4.24939e-05	18.48	5.70076	6.39915e-22	39.65	2.657	2.81653e-11	12.215	8.62464	1.84524e-48	33.815	3.11548	9.48394e-22	23.115	4.55765	1.14765e-19	15.06	6.99535	1.50891e-45
An01g03740	NRRL3_01952	xyrA	D-xylose reductase	PCP	50.71	101.685	0.498697	7.67545e-06	69.625	0.72833	0.0309226	70.41	0.72021	0.0417151	180.485	0.280965	8.2606e-21	195.67	0.259161	7.91702e-38	58.53	0.866393	0.0115829	181.08	0.280042	3.50306e-35
An13g00930	NRRL3_01494	lraA	L-rhamnose-1-dehydrogenase Putative	Rham.	56.655	8.695	6.51581	3.91583e-15	5.585	10.1441	6.32235e-05	43.145	1.31313	0.450981	3.585	15.8033	6.06541e-22	23.755	2.38497	0.00010349	31.95	1.77324	0.15065	31.835	1.77965	0.0343527
An13g00940	NRRL3_01493	lraB	L-Rhamnono-γ-lactonase	Rham.	54.42	24.97	2.17942	8.9193e-05	117.765	0.462107	1.65559e-10	89.925	0.605171	0.000104696	108.22	0.502865	4.9946e-07	72.565	0.749948	0.00219313	158.165	0.344071	7.69033e-33	121.505	0.447883	1.27446e-16
An13g00920	NRRL3_01495	lraC	L-rhamnonate dehydratase	Rham.	123.365	27.13	4.54718	2.17719e-24	12.8	9.63789	3.86702e-44	11.595	10.6395	1.12332e-49	8.935	13.8069	1.30186e-52	2.2	56.075	6.15628e-76	1.855	66.504	3.2109e-57	5.035	24.5015	1.51166e-63
An16g04160	NRRL3_06978	galE/galK	galactokinase	Gal. (Leloir)	153.52	91.325	1.68103	4.01588e-05	93.805	1.63659	0.000398914	131.34	1.16887	0.64928	82.93	1.8512	4.60347e-06	131.515	1.16732	0.935554	89.95	1.70673	0.00706628	85.31	1.79955	2.14561e-05
An02g03590	NRRL3_05970	galD	UTP-hexose-1-phosphate uridylyltransferase	Gal. (Leloir)	188.4	70.095	2.68778	3.09642e-15	77.085	2.44406	6.72337e-08	120.805	1.55954	0.0044879	82.085	2.29518	2.68417e-10	135.945	1.38585	0.0947202	44.64	4.22043	5.04827e-25	70.255	2.68166	3.85745e-13
An12g00820	NRRL3_09139	galF	Putative UTP-glucose-1-phosphate uridylyltransferase	Gal. (Leloir)	293.945	372.44	0.789241	0.0150592	653.315	0.449928	2.60772e-21	326.125	0.901326	0.257961	578.795	0.507857	3.31493e-08	313.715	0.936981	0.0131041	440.94	0.666633	1.07287e-16	476.55	0.616819	1.69224e-15
An14g03820	NRRL3_00925	galG	UDP-glucose 4-epimerase	Gal. (Leloir)	509.19	333.855	1.52518	0.000310912	95.81	5.31458	5.12875e-41	566.825	0.89832	0.341361	84.885	5.99859	4.56849e-52	395.99	1.28587	0.306395	100.53	5.06506	4.27042e-47	83.87	6.07118	1.88736e-72
An02g07650	NRRL3_05655	pgmB	putative phosphoglucomutase	Gal. (Leloir)	193.575	164.12	1.17947	0.407241	231.585	0.83587	0.0190722	190.505	1.01612	0.836242	205.25	0.943118	0.620005	149.97	1.29076	0.310188	136.52	1.41792	0.398029	168.415	1.14939	0.823161
An16g01710	NRRL3_07283	ladB	galactitol dehydrogenase	Gal. (oxid.)	2.04	3.92	0.520408	0.401897	71.965	0.0283471	2.19635e-42	6.28	0.324841	0.0302858	97.935	0.0208301	1.38424e-48	5.495	0.371247	0.0398315	74.49	0.0273862	3.2477e-50	59.72	0.0341594	7.32564e-40
An16g01650	NRRL3_07289	xhrA	L-xylo-3-hexulose reductase	Gal. (oxid.)	0.69	0.7	0.985714	NA	0.555	1.24324	0.947617	0.975	0.707692	NA	2.13	0.323944	0.31603	0.41	1.68293	NA	0.71	0.971831	0.883833	1.88	0.367021	0.323893
An07g01290	NRRL3_04328	srdA	sorbitol/xylitol dehydrogenase	Gal. (oxid.)	6.69	7.515	0.89022	0.837487	6.18	1.08252	0.998737	10.61	0.630537	0.244272	7.455	0.897384	0.790344	7.77	0.861004	0.560213	7.115	0.940267	0.473456	7.94	0.842569	0.408146

## Sheet: DATASET S5
Combinatorial control of gene expression in Aspergillus niger grown on sugar beet pectin; Kowalczyk JE, Lubbers RJM, Peng M, Battaglia E, Visser J and de Vries RP, 2017
Supplementary dataset S5. Discovery of putative RhaR binding motif and its conservation among Aspergillus species. The TG[cag][gta]GGG motif was identified with P-value <1E-04 (highlighted in yellow) among promoters of RhaR-dependent genes in A. niger. 1Kb upstream region of genes orthologous to A. niger NRRL3 in four Aspergilli (A. acutelatus, A. fumigatus, A. nidulans, A. oryzae) were analyzed.…
			Expression on rhamnose 2h*				Binding motif presence in A. niger NRRL3							Binding motif conservation among other Aspergilli
#pattern name	NRRL3 gene ID	gene name/description	Ref	ΔrhaR	Fold change Ref/ΔrhaR	P-value	start	stop	strand	score	P-value	q-value	matched sequence	A. aculeatus ATCC 16872	A. fumigatus Af293	A. nidulans FGSC A4	A. oryzae RIB40
1	NRRL3_00169	rgaeA	193.745	12.555	15.4317	0.031208	247	256	+	16.1573	1.49e-06	0.0196	ATGCGGGGAT	nf	nf	nf	1
1	NRRL3_00838	MFS-type transporter	1355.12	31.835	42.5671	0.00965206	119	128	+	16.1573	1.49e-06	0.0196	ATGCGGGGAA	4	1	1	1
1	NRRL3_00839	urhgA (putative)	1298.39	21.485	60.4326	0.00963973	395	404	-	16.1573	1.49e-06	0.0196	ATGCGGGGAA	2	2	1	1
1	NRRL3_10115	rglB (putative)	2076.07	10.52	197.345	0.0148635	162	171	-	16.1573	1.49e-06	0.0196	ATGCGGGGAT	2	2	2	2
1	NRRL3_01493	lraB	228.09	68.88	3.31141	0.00408046	260	269	-	15.618	4.48e-06	0.0277	ATGCGGGGTT	3	n. o.	2	n. o.
1	NRRL3_01493	lraB	228.09	68.88	3.31141	0.00408046	731	740	-	15.618	4.48e-06	0.0277	ATGCGGGGTT	3	n. o.	2	n. o.
1	NRRL3_00701	GH79 protein	5.34	0.155	34.4516	0.000951801	478	487	+	15.3146	5.97e-06	0.0277	TTGCGGGGTT	n. o.	n. o.	n. o.	1
1	NRRL3_00707	hypothetical protein	130.455	0.35	372.729	0.00331179	107	116	-	15.3146	5.97e-06	0.0277	TTGCGGGGTT	n. o.	n. o.	n. o.	n. o.
1	NRRL3_02828	MFS-type sugar/inositol transporter	836.475	4.66	179.501	0.000394683	700	709	-	15.3146	5.97e-06	0.0277	TTGCGGGGTA	1	n. o.	1	4
1	NRRL3_06053	paeA (putative)	26.255	8.8	2.98352	0.0649078	905	914	+	15.3146	5.97e-06	0.0277	TTGCGGGGTT	3	4	1	n. o.
1	NRRL3_11738	lacC (putative)	130.41	7.09	18.3935	0.000679404	636	645	-	15.3146	5.97e-06	0.0277	TTGCGGGGTA	3	2	n. o.	1
1	NRRL3_01071	lacE (putative)	8.79	1.62	5.42593	0.00135498	761	770	-	15.2472	7.19e-06	0.0277	ATGCGGGGGA	n. o.	3	n. o.	n. o.
1	NRRL3_02931	faeB	30.005	7.605	3.94543	0.12061	768	777	+	15.2472	7.19e-06	0.0277	ATGCGGGGGA	3	3	2	2
1	NRRL3_01495	lraC	6722.62	23.365	287.722	0.00635875	255	264	-	14.9438	8.42e-06	0.0277	TTGCGGGGGT	2	2	3	1
1	NRRL3_01496	rhaR	174.6	1.14	153.158	0.0131162	413	422	+	14.9438	8.42e-06	0.0277	TTGCGGGGGT	2	4	5	2
1	NRRL3_04522	short-chain dehydrogenase/reductase	478.825	18.33	26.1225	0.0414377	161	170	-	14.9438	8.42e-06	0.0277	TTGCGGGGGA	1	1	3	1
1	NRRL3_05305	beta-glucuronidase GlcAase	83	2.515	33.002	0.0360266	667	676	-	14.0337	9.64e-06	0.0299	GTGCGGGGAT	1	n. o.	n. o.	n. o.
1	NRRL3_07501	rgaeB (putative)	329.7	17.705	18.6219	0.0236633	330	339	-	13.809	1.15e-05	0.0318	ATGCTGGGAT	2	1	n. o.	4
1	NRRL3_09945	NAD-dependent epimerase/dehydratase family protein	126.9	2.285	55.5361	2.11164e-05	175	184	-	13.809	1.15e-05	0.0318	ATGCTGGGAT	n. o.	nf	2	2
1	NRRL3_03279	GH78 (putative)	432.225	4.85	89.1186	0.0125202	911	920	+	13.4944	1.63e-05	0.0391	ATGAGGGGAT	2	n. o.	3	n. o.
1	NRRL3_06053	paeA (putative)	26.255	8.8	2.98352	0.0649078	251	260	-	13.4944	1.63e-05	0.0391	ATGAGGGGAA	3	4	1	n. o.
1	NRRL3_10115	rglB (putative)	2076.07	10.52	197.345	0.0148635	605	614	+	13.4944	1.63e-05	0.0391	ATGAGGGGAT	2	2	2	2
1	NRRL3_11181	rhamnose mutarotase	268.695	0.755	355.887	0.00113302	947	956	-	13.2697	1.94e-05	0.0443	ATGCTGGGTA	4	2	2	1
1	NRRL3_02931	faeB	30.005	7.605	3.94543	0.12061	35	44	+	12.9213	2.85e-05	0.0601	CTGCGGGGTA	3	3	2	2
1	NRRL3_07520	GH78 (putative)	330.96	14.14	23.4059	0.0106827	560	569	+	12.9213	2.85e-05	0.0601	CTGCGGGGTT	1	2	nf	2
1	NRRL3_04245	GH78 (putative)	38.465	0.305	126.115	0.0590396	912	921	-	12.7416	3.33e-05	0.065	TTGGGGGGAA	4	n. o.	2	n. o.
1	NRRL3_11181	rhamnose mutarotase	268.695	0.755	355.887	0.00113302	848	857	-	12.7416	3.33e-05	0.065	TTGGGGGGAT	4	2	2	1
1	NRRL3_02827	xylanase	31.75	1.07	29.6729	0.00470208	547	556	+	12.5955	3.66e-05	0.0689	TTGCTGGGGA	1	2	n. o.	2
1	NRRL3_03403	pyridine nucleotide-disulfide oxidoreductase	15.95	0.21	75.9524	0.0312744	291	300	+	12.5169	4.1e-05	0.0744	TTGCAGGGAA	n. o.	n. o.	n. o.	2
1	NRRL3_06304	GH78 (putative)	50.23	1.01	49.7327	0.00183678	734	743	-	12.4719	4.37e-05	0.0766	ATGCGGGGAG	2	1	2	1
1	NRRL3_09946	galactose-binding domain-like fold containing protein	702.7	4.145	169.53	0.0276855	581	590	+	12.2809	4.7e-05	0.0798	ATGCAGGGTA	4	n. o.	n. o.	2
1	NRRL3_03278	rhtA (rhamnose transporter)	809.375	4.12	196.45	0.00336733	173	182	-	12.1685	4.97e-05	0.0818	TTGCGGGGAC	n. o.	n. o.	n. o.	n. o.
1	NRRL3_03279	GH78 (putative)	432.225	4.85	89.1186	0.0125202	763	772	+	11.9326	5.4e-05	0.0861	ATGCGGGGTG	2	n. o.	3	n. o.
1	NRRL3_00169	rgaeA	193.745	12.555	15.4317	0.031208	269	278	-	11.3708	6.7e-05	0.098	GTGAGGGGAA	nf	nf	nf	1
1	NRRL3_02832	rgxA (putative)	127.42	2.2	57.9182	0.0495604	865	874	-	11.3708	6.7e-05	0.098	GTGAGGGGAT	n. o.	n. o.	n. o.	4
1	NRRL3_05305	beta-glucuronidase GlcAase	83	2.515	33.002	0.0360266	517	526	-	11.3708	6.7e-05	0.098	GTGAGGGGAT	1	n. o.	n. o.	n. o.
1	NRRL3_01071	lacE (putative)	8.79	1.62	5.42593	0.00135498	828	837	-	10.9888	7.84e-05	0.111	ATGCGGAGGA	n. o.	3	n. o.	n. o.
1	NRRL3_00707	hypothetical protein	130.455	0.35	372.729	0.00331179	876	885	-	10.4607	9.57e-05	0.133	GTGAGGGGGT	n. o.	n. o.	n. o.	n. o.
* based on RNA-seq data geretated by Khosravi et al, unpublished results
nf: motif not found
n. o.: no orthologue

## Sheet: DATASET S6
Combinatorial control of gene expression in Aspergillus niger grown on sugar beet pectin; Kowalczyk JE, Lubbers RJM, Peng M, Battaglia E, Visser J and de Vries RP, 2017
Supplementary dataset S6. Promoter analysis of pectinolytic genes identified as GaaR-, AraR- and RhaR-dependent in A. niger grown on SBP. 1kb regions upstream of ATG start codon were analyzed.
			GaaR binding motif	(putative) AraR motif 1*	(putative) AraR motif 2*	(putative) AraR motif 3*	(putative) AraR motif 4*	(putative) AraR motif 5*	(putative) AraR motif 6*	(putative) RhaR binding motif #
gene ID	gene name	CAZy	CC[acgt]CCAA	[ctg][tc][tca][ct][tc][cta][ct][tcg][tc][ct][tc][cta][ta][ct][ct]	CCCC[atcg]CC	GA[ga]C[ta]GG[ag][ag]A[ag]	[ct]CGG[cg]TAAAT[tg]	A[tg][ct][cg][agc]GTC[at]GC[tc]G[cg][ca]	GGGG[ga]AGA	TG[cag][gta]GGG
NRRL3_08325	pmeA	CE8	2	nf	2	nf	nf	nf	nf	1
NRRL3_07470	pmeB (putative)	CE8	1	nf	1	nf	nf	nf	nf	nf
NRRL3_01237	pelD	PL1	2 ©	1	nf	nf	nf	nf	nf	2
NRRL3_05260	pgxC	GH28	2	nf	nf	nf	nf	nf	nf	2
NRRL3_07469	xghA	GH28	1	nf	1	nf	nf	nf	nf	nf
NRRL3_09126	rhgA	GH28	nf	nf	1	nf	nf	nf	nf	1
NRRL3_00839	urhgA (putative)	GH105	1	1	nf	nf	nf	nf	nf	2
NRRL3_01038	urhgB	GH105	nf	5	nf	nf	nf	nf	nf	nf
NRRL3_03279	rha (putative)	GH78	1	nf	1	nf	nf	nf	nf	3
NRRL3_01606	abfA	GH51	nf	3	1	nf	nf	nf	nf	2
NRRL3_10865	abfC (putative)	GH51	nf	3	nf	nf	nf	nf	nf	2
NRRL3_00092	abnA	GH43	1	nf	nf	nf	nf	nf	nf	1
NRRL3_05407	abnC (putative)	GH43	nf	21	1	nf	nf	nf	nf	nf
NRRL3_07094	abnD (putative)	GH43	1	1	nf	nf	nf	nf	nf	2
NRRL3_02479	lacB (putative)	GH35	nf	1	nf	nf	nf	nf	nf	1
NRRL3_11738	lacC (putative)	GH35	1	nf	nf	nf	nf	nf	nf	3
NRRL3_06419	xarB	GH3	nf	5	3	nf	nf	nf	nf	2
NRRL3_02931	faeB	CE1	nf	3	1	nf	nf	nf	nf	3
NRRL3_10643	galA	GH53	1	2	1	nf	nf	nf	nf	2
* putative AraR regulatory element identified by Battaglia et al, Res. Microbiol. 165 (2014) 531-540
# putative RhaR regulatory element identified in this study
© not identified in our study but detected in Alazi et al, FEBS Lett. 590(2016), 1804-1815
nf: motif not found

## Sheet: DATASET S7
Combinatorial control of gene expression in Aspergillus niger grown on sugar beet pectin; Kowalczyk JE, Lubbers RJM, Peng M, Battaglia E, Visser J and de Vries RP, 2017
Supplementary dataset S7. RNA-seq analysis of 308 genes that were significantly down-regulated (fold change > 5) in the regulatory mutant vs the reference strain grown on SBP for 2h. Expression values (FPKM) are averages of duplicates. Only genes with FPKM > 20 were considerd. Fold changes > 5 and P-values ≤ 0.05 were highlighted. The significance was calculated using DESeq2 sotfware.
			Expression (FPKM)								Fold change
Gene ID	gene name	description	Ref 2H	ΔA 2H	ΔG 2H	ΔR 2H	ΔAG 2H	ΔAR 2H	ΔGR 2H	ΔGAR 2H	Ref/ΔA 2H	Ref/ΔG 2H	Ref/ΔR 2H	Ref/ΔAG 2H	Ref/ΔAR 2H	Ref/ΔGR 2H	Ref/ΔGAR 2H
NRRL3_03768	abf54B	alpha-N-arabinofuranosidase Abf54B	13374.7	286.69	16150.5	17357.3	63.97	728.76	15422.8	411.81	46.6523	0.828132	0.770556	209.078	18.3527	0.867204	32.4779
NRRL3_10050	larA/err1	NADPH-dependent erythrose reductase LarA/Err1	12562.8	1934.71	10613.8	15857	216.915	5378.31	8382.73	594.555	6.49336	1.18363	0.792255	57.9158	2.33583	1.49865	21.1298
NRRL3_06890	gaaB	L-galactonic acid dehydratase GaaB	6554.98	1669.36	475.9	14036.9	346.795	6523.15	584.08	767.06	3.92664	13.7739	0.466981	18.9016	1.00488	11.2227	8.54559
NRRL3_11710		MFS-type sugar/inositol transporter	6394.61	1475.74	5515.37	7213.82	395.795	1983.76	5244.72	1465.23	4.33314	1.15942	0.88644	16.1564	3.22349	1.21925	4.36422
NRRL3_09546		O-methyltransferase AdaD	5763.04	7607.69	963.585	354.625	325.865	795.425	479.255	266.53	0.757528	5.98083	16.2511	17.6854	7.24523	12.025	21.6225
NRRL3_01338		calycin	3857.21	473.515	579.48	162.87	572.245	296.855	201.185	349.985	8.14591	6.65633	23.6828	6.74049	12.9936	19.1725	11.0211
NRRL3_05510		aldose 1-epimerase	3627.49	1361.72	4883.84	4480.99	662.4	1755.53	5553.22	2241.04	2.66389	0.742753	0.809528	5.47628	2.06632	0.653223	1.61866
NRRL3_10887		adenosylhomocysteinase	3587.88	4106.39	846.22	544.03	749.19	1035.59	608.03	695.09	0.87373	4.23988	6.59499	4.78901	3.46457	5.90082	5.16174
NRRL3_05649		2-keto-3-deoxy-L-galactonate aldolase GaaC	3419.98	1090.86	100.045	5852.6	62.96	3395.76	119.41	143.575	3.13514	34.1844	0.584352	54.3199	1.00713	28.6406	23.8202
NRRL3_11054		MFS-type sugar/inositol transporter	3331.05	1133.64	418.72	6769.7	132.64	4004.11	347.33	697.19	2.93836	7.9553	0.492052	25.1134	0.831906	9.59043	4.77782
NRRL3_02523	ladA	L-arabinitol 4-dehydrogenase LadA	3095.26	228.935	4926.98	4019.95	139.1	210.4	3482.6	202.29	13.5203	0.628228	0.769976	22.2521	14.7113	0.88878	15.3011
NRRL3_10939		S-adenosylmethionine synthase	2772.34	3425.6	580	454.835	644.575	744.175	351.405	543.905	0.809302	4.77991	6.09528	4.30104	3.72539	7.88932	5.09711
NRRL3_09548	adaB	metallo-beta-lactamase-type thioesterase AdaB	2692.01	3807.55	275.7	115.175	123.28	265.73	202.615	88.945	0.70702	9.76427	23.3732	21.8366	10.1306	13.2863	30.266
NRRL3_05650		D-galacturonic acid reductase GaaA	2650.51	738.22	122.26	5548.84	46.48	2303.41	96.16	92	3.59041	21.6793	0.477669	57.0247	1.15069	27.5635	28.8099
NRRL3_00092	abn43A	endo-1,5-alpha-arabinanase Abn43A	2630.61	11.64	1000	1478.56	7.475	21.85	1495.09	12.095	225.997	2.63061	1.77917	351.92	120.394	1.7595	217.495
NRRL3_02630		beta-galactosidase Lac35B	2524.6	341.45	2651.27	3698.96	118.395	938.39	2803.69	385.425	7.39376	0.952223	0.682516	21.3235	2.69035	0.900456	6.55017
NRRL3_08701		glycoside hydrolase family 5 protein	2186.86	74.82	3345.62	2204.74	33.485	185.93	3849.03	98.32	29.2282	0.653646	0.99189	65.3085	11.7617	0.568158	22.2422
NRRL3_09547	adaC	FAD-dependent monooxygenase AdaC	1875.55	2775.26	263.4	112.04	76.595	208.31	140.765	70.585	0.67581	7.12052	16.74	24.4865	9.00362	13.3239	26.5714
NRRL3_10865		alpha-N-arabinofuranosidase	1785.06	48.35	1000.95	3867.68	8.995	133.625	894.565	28.565	36.9194	1.78336	0.461532	198.45	13.3587	1.99544	62.491
NRRL3_04122		NADH-cytochrome b5 reductase	1664.2	1494.19	1291.22	421.49	340.425	959.83	1328.61	183.495	1.11378	1.28886	3.94839	4.88861	1.73385	1.25259	9.06948
NRRL3_10884		L-xylo-3-hexulose reductase LxrA	1644.79	43.15	2483.66	2638.06	13.295	46.565	2120.21	31.125	38.1178	0.662242	0.623483	123.715	35.3223	0.775765	52.8445
NRRL3_01606	abf51A	alpha-N-arabinofuranosidase Abf51A	1643.31	15.16	2526.28	4306.54	6.43	56.875	3108.95	14.955	108.398	0.650487	0.381585	255.569	28.8934	0.528574	109.884
NRRL3_07375		hypothetical protein	1603.32	968.07	140.675	66.885	190.565	180.22	194.935	172.735	1.6562	11.3973	23.9713	8.41351	8.89646	8.2249	9.28196
NRRL3_00049		uncharacterized protein	1587.99	2563.61	1169.49	241.93	2056.84	292.755	425.085	133.655	0.619436	1.35785	6.56386	0.772056	5.42431	3.73571	11.8813
NRRL3_00169		rhamnogalacturonan acetylesterase	1508.06	315.265	47.355	786.125	14.01	798.34	125.23	113.485	4.78345	31.8457	1.91834	107.641	1.88899	12.0423	13.2886
NRRL3_00958		MFS-type sugar/inositol transporter	1504.41	370.48	18.185	1852.72	36.755	1384.54	30.74	26.575	4.06072	82.7283	0.812001	40.9309	1.08658	48.94	56.6102
NRRL3_10866		MFS-type sugar/inositol transporter	1490.84	18.945	1386.19	3608.43	3.31	55.895	1370.59	9.16	78.6931	1.07549	0.413154	450.405	26.6722	1.08774	162.755
NRRL3_05252		pectin methylesterase	1447.97	147.81	6.325	2310.22	3.875	1111.35	2.92	3.475	9.79619	228.929	0.626769	373.671	1.3029	495.882	416.683
NRRL3_08281	pgx28B	exo-polygalacturonase Pgx28B	1315.37	176.875	4.77	1880.32	5.085	1397.65	2.555	3.54	7.43672	275.759	0.699546	258.676	0.941126	514.822	371.573
NRRL3_03144		exo-polygalacturonase	1159.73	84.19	5.36	2464.43	3.05	977.26	3.39	4.38	13.7752	216.368	0.470591	380.241	1.18672	342.105	264.78
NRRL3_04490		hydrophobin	1110.12	469.24	104.035	33.53	66.175	41.125	49.44	61.91	2.36578	10.6706	33.1083	16.7755	26.9938	22.4539	17.9312
NRRL3_06502		adenosine kinase	1097.8	1388.42	203.69	233.625	215.74	330.88	173.755	273.075	0.790679	5.38954	4.69896	5.08851	3.3178	6.31806	4.02012
NRRL3_01333	#N/A	#N/A	1094.94	139.66	714.245	246.14	452.03	331.065	242.98	398.43	7.84008	1.53301	4.44846	2.42228	3.30734	4.50632	2.74815
NRRL3_08663		MFS-type sugar/inositol transporter	1061.32	16.24	1812.05	2454.57	9.965	78.675	1862.67	10.54	65.3522	0.585703	0.432385	106.505	13.4899	0.569783	100.694
NRRL3_09549	adaA	polyketide synthase AdaA, non-reducing	947.175	1366.42	82.45	39.41	52.05	78.68	56.545	25.965	0.69318	11.4879	24.0339	18.1974	12.0383	16.7508	36.4789
NRRL3_06053		carbohydrate esterase family 16 protein	925.26	131.32	12.865	796.025	20.915	351.905	13.575	9.715	7.04584	71.9207	1.16235	44.2391	2.62929	68.1591	95.2403
NRRL3_01340		zinc-type alcohol dehydrogenase	884.245	217.205	35.61	10.095	111.865	30.815	11.285	63.41	4.07102	24.8314	87.5924	7.90457	28.6953	78.3558	13.9449
NRRL3_11773		glycoside hydrolase family 43 protein	874.915	22.885	664.375	1191.62	15.995	32.39	886.99	15.53	38.2309	1.3169	0.73422	54.6993	27.0119	0.986387	56.3371
NRRL3_04191		aspergillopepsin, secreted glutamic protease involved in protein digestion	872.485	583.705	77.15	19.075	85.065	137.865	127.625	83.59	1.49474	11.3089	45.7397	10.2567	6.32855	6.83632	10.4377
NRRL3_08194		3-dehydroquinate dehydratase type I	856.42	137.615	30.62	1525.89	15.785	529.655	39.085	22.85	6.2233	27.9693	0.561257	54.2553	1.61694	21.9117	37.4801
NRRL3_06250		glutathione-dependent formaldehyde-activating enzyme	847.295	1557.53	149.675	533.475	205.155	973.17	567.14	769.23	0.544001	5.6609	1.58826	4.13002	0.870655	1.49398	1.10148
NRRL3_11795		hypothetical protein	757.365	472.28	74.22	45.565	32.635	104.15	80.075	216.01	1.60364	10.2043	16.6216	23.2071	7.27187	9.4582	3.50616
NRRL3_08658		hypothetical protein	677.31	741.65	145.935	155.835	134.68	166.685	121.315	85.33	0.913247	4.64118	4.34633	5.02903	4.06341	5.58307	7.93754
NRRL3_02479		exo-beta-1,4-galactanase	645.805	31.155	136.965	847.105	7.13	77.83	94.805	11.945	20.7288	4.71511	0.762367	90.5757	8.29764	6.81193	54.0649
NRRL3_04503		MFS-type transporter	625.815	162.345	168.58	480.515	36.625	510.995	208.35	93.43	3.85485	3.71227	1.30238	17.0871	1.2247	3.00367	6.69822
NRRL3_05305	GlcAase	beta-glucuronidase GlcAase	582.84	46.27	301.965	614.345	5.57	96.115	370.17	10.775	12.5965	1.93016	0.948718	104.639	6.06399	1.57452	54.0919
NRRL3_00170	lip2	lysophospholipase Lip2	569.815	631.48	78.79	53.345	165.105	286.095	196.75	172.64	0.902348	7.23207	10.6817	3.45123	1.9917	2.89614	3.3006
NRRL3_08414		serine hydrolase FSH family protein	539.825	682.685	120.59	75.63	55.13	91.755	111.34	32.755	0.790738	4.47653	7.13771	9.79186	5.88333	4.84844	16.4807
NRRL3_02631		zinc-type alcohol dehydrogenase	504.735	223.69	1187.98	1084.67	98.905	842.51	1780.28	783.525	2.2564	0.424868	0.465335	5.10323	0.599085	0.283514	0.644185
NRRL3_01334		non-ribosomal peptide synthetase	503.365	55.43	67.99	16.82	101.975	25.635	18.7	47.89	9.08109	7.40352	29.9266	4.93616	19.6358	26.9179	10.5109
NRRL3_10886		phosphoenolpyruvate hydrolase-like protein	487.235	272.035	725.615	516.81	95.3	224.875	560.77	353.315	1.79107	0.671479	0.942774	5.11264	2.16669	0.868868	1.37904
NRRL3_09278		ribosomal RNA small subunit methyltransferase Nep1	481.49	501.235	171.615	151.87	80.42	98.98	108.16	92.5	0.960607	2.80564	3.17041	5.98719	4.86452	4.45165	5.2053
NRRL3_01337		hypothetical protein	476.355	57.205	148.05	59.13	79.49	62.915	51.405	54.84	8.32716	3.21753	8.05606	5.99264	7.57141	9.26671	8.68627
NRRL3_07891		uncharacterized protein	442.19	375.455	235.915	75.135	135.055	130.065	141.645	54.81	1.17774	1.87436	5.88527	3.27415	3.39976	3.12182	8.06769
NRRL3_07074		serine hydroxymethyltransferase	420.645	674.17	115.035	66.875	276.455	289.265	51.125	117.505	0.623945	3.65667	6.29002	1.52157	1.45419	8.22778	3.57981
NRRL3_08340		carboxymuconolactone decarboxylase-like protein	419.915	88.77	148.535	446.2	15.3	113.005	216.525	23.11	4.73037	2.82704	0.941091	27.4454	3.7159	1.93934	18.1703
NRRL3_00728		MFS-type sugar/inositol transporter	413.62	80.91	13.655	567.27	2.525	251.92	15.675	8.615	5.1121	30.2907	0.729141	163.81	1.64187	26.3872	48.0116
NRRL3_00041		NAD(P)-binding domain-containing protein	409.005	579.405	41.87	31.16	44.955	47.68	90.92	8.12	0.705905	9.76845	13.126	9.0981	8.57812	4.49852	50.3701
NRRL3_01368		six-hairpin glycosidase-like protein	400.22	3.195	425.575	476.705	3.055	2.525	443.4	1.235	125.264	0.940422	0.839555	131.005	158.503	0.902616	324.065
NRRL3_10643		arabinogalactanase Gan53A	373.04	14.835	13.155	400.21	8.385	20.645	14.295	13.015	25.1459	28.3573	0.932111	44.489	18.0693	26.0958	28.6623
NRRL3_05995		methylenetetrahydrofolate reductase	372.325	469.865	72.93	67.465	61.78	55.915	46.19	49.85	0.792408	5.10524	5.51879	6.02663	6.65877	8.06073	7.46891
NRRL3_00743		alpha-galactosidase	364.115	23.27	568.515	444.84	18.01	29.67	675.155	33.805	15.6474	0.640467	0.81853	20.2174	12.2722	0.539306	10.771
NRRL3_05849		hypothetical protein	358.555	495.575	56.2	11.305	206.77	11.39	10.7	13.095	0.723513	6.37998	31.7165	1.73408	31.4798	33.5098	27.3811
NRRL3_08649		acyl-CoA-binding protein	355.49	720.99	137.835	13.23	82.955	14.03	23.535	9.82	0.493058	2.5791	26.87	4.28534	25.3378	15.1047	36.2006
NRRL3_06294		short-chain dehydrogenase/reductase YanD	354.98	318.435	162.49	90.165	154.255	75.575	70.675	80.305	1.11476	2.18463	3.937	2.30125	4.69706	5.02271	4.4204
NRRL3_11730		glutathione S-transferase, C-terminal domain-containing protein	338.51	205.005	69.76	19.92	54.34	22.99	24.685	23.83	1.65123	4.85249	16.9935	6.22948	14.7242	13.7132	14.2052
NRRL3_02996		GTP cyclohydrolase II	331.515	273.28	28.025	140.475	2390.64	133.825	99.745	30.455	1.2131	11.8293	2.35996	0.138672	2.47723	3.32363	10.8854
NRRL3_11738		beta-galactosidase	322.78	13.385	8.035	570.415	2.455	49.15	8.245	5.305	24.1151	40.1717	0.565869	131.479	6.56724	39.1486	60.8445
NRRL3_09364		MFS-type sugar/inositol transporter	320.465	123.62	124.275	234.895	62.22	441.61	367.315	189.33	2.59234	2.57868	1.36429	5.15051	0.725674	0.872453	1.69263
NRRL3_10146		O-methyltransferase, COMT-type	318.355	517.08	95.89	17.82	73.755	13.905	20.405	12.555	0.615678	3.32	17.865	4.31639	22.895	15.6018	25.3568
NRRL3_09967		4-hydroxyphenylpyruvate dioxygenase	306.815	201.715	711.07	15.335	43.05	28.975	303.04	149.095	1.52103	0.431484	20.0075	7.12695	10.589	1.01246	2.05785
NRRL3_07093		short-chain dehydrogenase/reductase	288.78	216.385	187.745	241.51	49.455	204.19	234.955	165.435	1.33457	1.53815	1.19573	5.83925	1.41427	1.22909	1.74558
NRRL3_04757		MFS-type sugar/inositol transporter	282.4	34.165	356.58	316.725	20.81	39.35	337.965	24.595	8.26577	0.791968	0.891625	13.5704	7.17662	0.835589	11.482
NRRL3_08195		fungal-specific transcription factor	279.095	137.8	0.735	267.555	0.28	170.39	0.61	0.095	2.02536	379.721	1.04313	996.768	1.63798	457.533	2937.84
NRRL3_11794		uncharacterized protein	273.835	344.005	52.845	17.495	77.73	50.025	33.115	140.555	0.79602	5.18185	15.6522	3.5229	5.47396	8.26921	1.94824
NRRL3_01336		cytochrome P450	272.175	65.11	44.22	16.93	137.86	38.52	19.37	48.85	4.18023	6.15502	16.0765	1.97429	7.06581	14.0514	5.57165
NRRL3_06300		zinc-type alcohol dehydrogenase	271.08	450.13	81.76	187.07	37.875	184.865	140.19	144.665	0.602226	3.31556	1.44908	7.15723	1.46637	1.93366	1.87385
NRRL3_07669		cysteine dioxygenase type I	262.375	84.49	121.63	61.46	136.615	25.285	164.71	212.65	3.1054	2.15716	4.26904	1.92054	10.3767	1.59295	1.23383
NRRL3_11091		prolyl endopeptidase EPR	255.455	270.895	138.735	39.25	205.7	154.815	174.77	291.305	0.943004	1.84132	6.50841	1.24188	1.65007	1.46166	0.876933
NRRL3_08415		exoribonuclease domain-containing protein	254.835	338.26	54.39	36.425	26.65	43.52	49.375	14.58	0.75337	4.68533	6.99616	9.56229	5.85558	5.16122	17.4784
NRRL3_07089		alpha-L-fucosidase	252.845	195.72	86.045	290.95	40.925	274.08	88.09	101.57	1.29187	2.93852	0.869032	6.17825	0.922523	2.8703	2.48937
NRRL3_04471	xkiA	D-xylulose kinase XkiA	248.495	72.545	587.695	535.09	48.245	73.07	485.235	87.49	3.42539	0.42283	0.464399	5.15069	3.40078	0.512113	2.84027
NRRL3_05464		hypothetical protein	247.645	507.72	212.58	97.085	109.045	72.52	66.69	39.1	0.487759	1.16495	2.55081	2.27103	3.41485	3.71338	6.33363
NRRL3_02994		uracil phosphoribosyltransferase	247.255	229.435	26.79	116.635	1762.01	167.115	87.16	45.115	1.07767	9.22938	2.1199	0.140326	1.47955	2.83679	5.48055
NRRL3_08011		short-chain dehydrogenase/reductase	243.33	126.85	145.465	198.66	18.72	207.94	189.17	136.5	1.91825	1.67277	1.22486	12.9984	1.17019	1.2863	1.78264
NRRL3_05614		MFS-type sugar/inositol transporter	232.185	148.72	109.435	284.965	21.205	227.595	115.615	214.95	1.56122	2.12167	0.814784	10.9495	1.02017	2.00826	1.08018
NRRL3_10103		ATP-citrate synthase subunit 1	229.33	441.935	26.025	13.155	107.64	28.525	14.86	17.35	0.518922	8.81191	17.4329	2.13053	8.03961	15.4327	13.2179
NRRL3_08159		bHLH transcription factor	221.34	178.975	81.915	27.055	13.225	8.27	23.08	7.54	1.23671	2.70207	8.18111	16.7365	26.7642	9.59012	29.3554
NRRL3_01495	lraC	L-rhamnonate dehydratase lraC	215.875	165.67	307.605	4.645	105.215	2.14	1.995	1.335	1.30304	0.701793	46.4747	2.05175	100.876	108.208	161.704
NRRL3_11096		kynurenine formamidase	212.925	175.33	126.85	153.245	41.84	156.415	149.05	153.82	1.21442	1.67856	1.38944	5.08903	1.36128	1.42855	1.38425
NRRL3_07563		hypothetical protein	207.52	15.6	647.32	341.4	6.93	12.39	373.29	8.395	13.3026	0.320583	0.60785	29.9452	16.749	0.555922	24.7195
NRRL3_03489		MFS-type sugar/inositol transporter	200.535	148.64	172.905	173.71	38.13	270.195	220.99	228.075	1.34913	1.1598	1.15442	5.25924	0.742186	0.907439	0.87925
NRRL3_05625		fatty acid oxygenase, oxylipin biosynthesis	199.26	262.455	148.395	51.01	201.33	46.395	38.255	28.52	0.759216	1.34277	3.90629	0.989718	4.29486	5.20873	6.98668
NRRL3_10102		ATP citrate synthase	197.61	362.19	37.955	19.225	118.15	32.105	18.57	23.26	0.545598	5.20643	10.2788	1.67253	6.15512	10.6414	8.4957
NRRL3_08012	dgdB	D-galactonate dehydratase DgdB	196.22	71.86	75.43	238.335	5.555	168.505	150.79	59.815	2.73059	2.60135	0.823295	35.3231	1.16448	1.30128	3.28045
NRRL3_01285		MFS-type transporter	190.36	113.415	268.475	208.825	37.72	316.2	476.495	312.11	1.67844	0.709042	0.911577	5.04666	0.602024	0.399501	0.609913
NRRL3_02000		glycoside hydrolase family 16 protein	182.335	289.175	82.315	15.97	57.52	16.88	23.33	18.985	0.630535	2.21509	11.4173	3.16994	10.8018	7.81547	9.60416
NRRL3_01918	xeg12A	xyloglucanase Xeg12A	178.975	40.53	26.855	185.22	34.465	70.54	54.495	40.945	4.41586	6.66449	0.966283	5.19295	2.53721	3.28425	4.37111
NRRL3_02023		glycoside hydrolase family 31 protein	178.305	69.56	148.61	598.4	23.875	181.26	206.48	87.335	2.56333	1.19982	0.29797	7.46827	0.983697	0.863546	2.04162
NRRL3_06189		non-ribosomal peptide synthetase-like protein	177.73	234.72	68.59	127.205	12.895	34.78	44.86	11.58	0.7572	2.59119	1.39719	13.7829	5.11012	3.96188	15.348
NRRL3_07470		pectin methylesterase	177.51	5.82	4.22	157.53	10.99	31.255	13.01	5.88	30.5	42.064	1.12683	16.152	5.67941	13.6441	30.1888
NRRL3_00838		MFS-type transporter	173.77	148.985	98.31	116.9	22.85	90.055	70.585	82.57	1.16636	1.76757	1.48648	7.60481	1.9296	2.46185	2.10452
NRRL3_06379		carbohydrate esterase family 16 protein	171.09	75.37	23.265	383.45	10.065	277.99	43.715	19.31	2.27	7.35397	0.446186	16.9985	0.615454	3.91376	8.86018
NRRL3_03431		acetyl-CoA carboxylase	170.52	300.15	14.035	14.55	107.745	25.865	10.705	8.615	0.568116	12.1496	11.7196	1.58263	6.59269	15.929	19.7934
NRRL3_07276		hypothetical protein	168.775	173.34	174.405	9.275	52.545	8.45	6.145	4.11	0.973664	0.967719	18.1968	3.21201	19.9734	27.4654	41.0645
NRRL3_10558		alpha-L-rhamnosidase	168.77	7.04	1.805	518.015	1.28	58.89	2.825	2.275	23.973	93.5014	0.325801	131.852	2.86585	59.7416	74.1846
NRRL3_09919		uncharacterized protein	166.72	307.12	48.005	7.245	42.695	9.975	10.54	11.235	0.54285	3.47297	23.0117	3.90491	16.7138	15.8178	14.8393
NRRL3_09881		short-chain dehydrogenase/reductase	166.235	40.22	142.66	330.295	32.98	65.71	325.65	39.65	4.13314	1.16525	0.503293	5.04048	2.52983	0.510471	4.19256
NRRL3_06244		glycoside hydrolase family 43 protein	163.435	28.04	1.94	213.685	1.645	97.88	1.855	2.065	5.82864	84.2448	0.764841	99.3526	1.66975	88.1051	79.1453
NRRL3_05260	pgx28C	exo-polygalacturonase Pgx28C	160.305	7.715	4.21	616.58	2.615	49.55	3.745	3.85	20.7784	38.0772	0.259991	61.3021	3.23522	42.8051	41.6377
NRRL3_04712		auxiliary activity family 3 protein	157.84	164.17	109.445	119.845	17.095	65.795	77.605	69.415	0.961442	1.44219	1.31703	9.23311	2.39897	2.03389	2.27386
NRRL3_06190		O-methyltransferase, COMT-type	154.66	205.845	50.33	42.285	9.925	12.125	26.35	6.165	0.751342	3.07292	3.65756	15.5829	12.7555	5.86945	25.0868
NRRL3_00730		glycoside hydrolase family 79 protein	152.555	22.965	11.92	316.025	3.24	83.395	15.7	7.925	6.64293	12.7982	0.482731	47.0849	1.82931	9.71688	19.2498
NRRL3_09970		fumarylacetoacetase	150.24	98.47	339.91	39.11	31.41	28.97	165.22	86.88	1.52574	0.441999	3.84147	4.78319	5.18605	0.909333	1.72928
NRRL3_11793		ankyrin repeat domain-containing protein	149.845	146	55.21	28.34	57.755	43.67	39.185	74.775	1.02634	2.71409	5.2874	2.59449	3.4313	3.82404	2.00395
NRRL3_00769		amidohydrolase	149.59	193.375	53.415	14.58	114.785	41.39	45.3	126.61	0.773575	2.80052	10.2599	1.30322	3.61416	3.30221	1.1815
NRRL3_03198		guanyl-specific ribonuclease	148.84	358.13	20.775	10.095	260.995	116.795	36.17	47.28	0.415603	7.16438	14.7439	0.570279	1.27437	4.11501	3.14805
NRRL3_09863		alpha-hydroxy acid dehydrogenase, FMN-dependent	148.725	26.6	0.945	92.94	0.525	19.945	0.18	0.18	5.59117	157.381	1.60023	283.286	7.45676	826.25	826.25
NRRL3_06445		hypothetical protein	147.415	224.245	50.495	12.3	56.97	24.8	21.99	17.02	0.657384	2.9194	11.985	2.58759	5.94415	6.70373	8.66128
NRRL3_05624		uncharacterized protein	141.29	201.84	94.415	28.73	109.835	30.825	30.535	17.04	0.70001	1.49648	4.91786	1.28638	4.58362	4.62715	8.29167
NRRL3_00660		carboxylesterase	137	11.585	9.06	508.115	3.745	261.04	13	14.09	11.8256	15.1214	0.269624	36.5821	0.524824	10.5385	9.72321
NRRL3_03342		short-chain dehydrogenase/reductase	136.65	49.465	12.625	326.08	12.87	491.165	21.425	24.34	2.76256	10.8238	0.419069	10.6177	0.278216	6.37806	5.61422
NRRL3_06387		alpha-N-arabinofuranosidase	136.135	4.03	99.76	327.095	2.66	13.425	209.62	4.36	33.7804	1.36463	0.416194	51.1786	10.1404	0.649437	31.2236
NRRL3_00240	#N/A	#N/A	135.45	71	39.995	16.91	136.315	104.185	82.105	55.625	1.90775	3.38667	8.01005	0.993654	1.30009	1.64972	2.43506
NRRL3_00037		FAD-binding domain-containing protein	133.515	413.055	13.65	8.05	38.79	8.03	15.075	2.99	0.323238	9.78132	16.5857	3.442	16.627	8.85672	44.6538
NRRL3_10257		poly (ADP-ribose) polymerase	131.455	121.765	89.865	52.75	26.775	26.085	47.65	51.225	1.07958	1.46281	2.49204	4.90962	5.03949	2.75876	2.56623
NRRL3_10940		GPN-loop GTPase 3 family protein	131.18	178.86	45.385	32.195	24.62	44.84	32.02	31.87	0.733423	2.89038	4.07455	5.32819	2.92551	4.09681	4.1161
NRRL3_02844		FAD-binding domain-containing protein	128.64	145.425	26.13	9.605	41.66	22.78	20.765	74.075	0.88458	4.92308	13.393	3.08785	5.64706	6.19504	1.73662
NRRL3_00729		sialidase	125.155	16.9	11.965	254.295	1.635	50.43	15.255	5.685	7.40562	10.4601	0.492165	76.5474	2.48176	8.2042	22.015
NRRL3_03050		hypothetical protein	124.535	155.05	111.87	60.03	19.245	27.885	57.805	39.685	0.803193	1.11321	2.07455	6.47103	4.46602	2.1544	3.13809
NRRL3_10147		hypothetical protein	123.155	227.305	50.985	8.995	21.675	7.955	22.335	6.405	0.541805	2.41551	13.6915	5.68189	15.4815	5.51399	19.2279
NRRL3_10888		hypothetical protein	122.815	188.935	36.375	18.18	17.21	31.235	35.82	15.92	0.650038	3.37636	6.7555	7.13626	3.93197	3.42867	7.71451
NRRL3_10559		glycoside hydrolase family 28 protein	120.46	6.815	0.97	452.895	0.575	85.465	0.995	0.75	17.6757	124.186	0.265978	209.496	1.40947	121.065	160.613
NRRL3_08107		hypothetical protein	119.875	238.93	15.13	5.335	4.2	10.69	10.915	3.82	0.501716	7.923	22.4695	28.5417	11.2138	10.9826	31.3809
NRRL3_00035		hypothetical protein	118.05	112.11	47.18	8.685	104.18	37.52	20.67	81.695	1.05298	2.50212	13.5924	1.13313	3.14632	5.71118	1.44501
NRRL3_01401		cytochrome P450	115.92	186.63	44.89	3.035	66.365	3.445	4.895	2.09	0.621122	2.58231	38.1944	1.7467	33.6488	23.6813	55.4641
NRRL3_05306		uncharacterized protein	115.035	116.63	109.45	29.06	37.23	15.985	39.435	10.315	0.986324	1.05103	3.95853	3.08985	7.19643	2.91708	11.1522
NRRL3_07663		velvet family protein	114.26	76.7	56.735	49.74	24.24	25.28	58.1	22.495	1.4897	2.01392	2.29715	4.7137	4.51978	1.96661	5.07935
NRRL3_01178		carboxylesterase	111.005	90.225	67.12	50.815	31.745	31.915	33.595	20.8	1.23031	1.65383	2.18449	3.49677	3.47815	3.30421	5.33678
NRRL3_11693		MFS-type transporter	110.445	83.855	58.04	52.225	36.405	50.54	100.645	21.335	1.31709	1.90291	2.11479	3.03379	2.1853	1.09737	5.1767
NRRL3_09880		short-chain dehydrogenase/reductase	109.3	13.865	105.865	368.42	29.925	60.225	277.83	23.86	7.88316	1.03245	0.296672	3.65246	1.81486	0.393406	4.58089
NRRL3_00022		protein kinase-like domain-containing protein	107.815	144.86	18.215	7.775	60.895	15.165	8.045	35.005	0.74427	5.91902	13.8669	1.77051	7.10946	13.4015	3.07999
NRRL3_00705		hypothetical protein	106.77	47.98	143.875	73.375	13.49	22.045	96.83	62.23	2.2253	0.742103	1.45513	7.91475	4.84328	1.10265	1.71573
NRRL3_09554		fungal death-pathway, SesB domain-containing protein	106.4	195.73	82.14	8.05	68.395	10.145	15.935	14.295	0.543606	1.29535	13.2174	1.55567	10.4879	6.67713	7.44316
NRRL3_09968		hypothetical protein	105.725	71.05	194.145	5.09	20.63	9.895	100.79	49.01	1.48804	0.544567	20.7711	5.12482	10.6847	1.04896	2.15721
NRRL3_11179		nitrite reductase	104.615	114.17	15.545	94.525	1859.57	78.86	29.19	23.61	0.916309	6.72982	1.10674	0.0562576	1.32659	3.58393	4.43096
NRRL3_05873		carboxypeptidase	103.155	154.955	51.525	12.47	50.465	53.32	46.2	106.16	0.665709	2.00204	8.27225	2.04409	1.93464	2.23279	0.971694
NRRL3_07597		hypothetical protein	102.73	259.45	37.255	1.12	49.365	2.545	5.18	0.945	0.395953	2.75748	91.7232	2.08103	40.3654	19.832	108.709
NRRL3_10885		uncharacterized protein	101.605	48.985	120.825	107.26	12.815	24.78	94.95	41.44	2.07421	0.840927	0.947278	7.9286	4.10028	1.07009	2.45186
NRRL3_11106		tripeptidyl peptidase	101.375	119.825	35.785	11.805	43.255	46.43	56.69	71.655	0.846025	2.83289	8.58746	2.34366	2.18339	1.78823	1.41477
NRRL3_00936		hypothetical protein	97.05	285.865	13.775	9.855	3.395	21.945	18.42	5.15	0.339496	7.04537	9.84779	28.5862	4.42242	5.26873	18.8447
NRRL3_00415		lytic polysaccharide monooxygenase	95.69	73.605	62.415	41.945	17.08	44.61	78.075	70.055	1.30005	1.53313	2.28132	5.60246	2.14503	1.22562	1.36593
NRRL3_02257		phosphatidylethanolamine-binding protein	95.045	266.255	8.09	2.08	150.385	15.605	4.645	43.745	0.35697	11.7485	45.6947	0.632011	6.09068	20.4618	2.17271
NRRL3_08720		hypothetical protein	94.045	201.99	84.365	8.99	112.405	13.065	11.725	21.445	0.465592	1.11474	10.4611	0.836662	7.19824	8.0209	4.3854
NRRL3_00819		endoglucanase Egl12A	92.27	44.825	10.825	4.185	29.07	18.81	23.285	27.41	2.05845	8.52379	22.0478	3.17406	4.90537	3.96264	3.36629
NRRL3_01738		fungal-specific transcription factor	91.58	10.26	132.015	126.92	7.74	18.04	94.445	14.385	8.92593	0.693709	0.721557	11.832	5.0765	0.969665	6.36635
NRRL3_01739		unsaturated glucuronyl hydrolase	89.23	10.31	123.725	108.805	11.72	31.2	205.52	22.71	8.6547	0.721196	0.820091	7.61348	2.85994	0.434167	3.92911
NRRL3_01039		hydrolase AygA/OlvA	89.04	74.935	10.805	6.075	8.935	12.21	10.665	12.94	1.18823	8.24063	14.6568	9.9653	7.29238	8.3488	6.88099
NRRL3_10115		rhamnogalacturonan lyase	87.16	27.835	39.17	92.225	5.735	32.985	39.04	16.505	3.13131	2.22517	0.94508	15.1979	2.64241	2.23258	5.28082
NRRL3_05195		hypothetical protein	85.09	1.305	190.475	212.455	2.585	3.955	230.61	2.685	65.2031	0.446725	0.400508	32.9168	21.5145	0.368978	31.6909
NRRL3_01339		hybrid polyketide synthase/non-ribosomal peptide synthetase	84.93	31.77	2.26	0.865	13.915	2.815	0.86	7.445	2.67328	37.5796	98.185	6.10349	30.1705	98.7558	11.4077
NRRL3_11516		hypothetical protein	81.105	34.805	20.39	0.455	10.39	2.805	0.48	6.205	2.33027	3.97769	178.253	7.80606	28.9144	168.969	13.0709
NRRL3_06419		glycoside hydrolase family 3 protein	80.83	18.485	69.19	338.785	11.155	93.645	92.15	35.43	4.37273	1.16823	0.238588	7.24608	0.863153	0.877157	2.2814
NRRL3_10646		chorismate synthase	80.53	193.78	16.715	17.555	80.74	56.84	13.33	26.45	0.415574	4.81783	4.5873	0.997399	1.41678	6.04126	3.04461
NRRL3_11797		hypothetical protein	78.915	81.19	7.835	4.24	10.22	8.875	14.425	58.035	0.971979	10.0721	18.612	7.72162	8.89183	5.47071	1.35978
NRRL3_01604	#N/A	#N/A	78.555	0.395	83.305	171.49	0.535	3.74	131.66	0.135	198.873	0.942981	0.458073	146.832	21.004	0.59665	581.889
NRRL3_10597		alcohol oxidase	77.875	22.72	67.14	1785.05	12.255	1365.03	984.71	604.99	3.4276	1.15989	0.0436264	6.35455	0.05705	0.0790842	0.128721
NRRL3_00502		hypothetical protein	77.085	117.655	59.915	45.38	11.8	17.91	48.15	20.53	0.655178	1.28657	1.69866	6.53263	4.30402	1.60093	3.75475
NRRL3_11796		hypothetical protein	75.655	69.03	8.875	2.965	3.855	9.115	7.615	41.875	1.09597	8.52451	25.516	19.6252	8.30005	9.935	1.80669
NRRL3_06811		hypothetical protein	74.31	27.495	2.79	0	1.405	0	0	0.715	2.70267	26.6344	#DIV/0!	52.8897	#DIV/0!	#DIV/0!	103.93
NRRL3_08006		FM-dependent dehydrogenase	73.4	41.67	38.215	87.99	9.345	74.45	76.59	37.54	1.76146	1.92071	0.834186	7.85447	0.985897	0.95835	1.95525
NRRL3_10674		extracellular membrane protein	72.565	68.26	33.885	13.015	17.455	9.21	14.455	12.885	1.06307	2.14151	5.57549	4.15726	7.87894	5.02006	5.63174
NRRL3_00965	pel1A	pectin lyase Pel1A	72.56	7.72	9.685	252.65	17.6	41.945	10.79	12.24	9.39896	7.492	0.287196	4.12273	1.72988	6.72475	5.9281
NRRL3_08670		NADH:flavin oxidoreductase/NADH oxidase family protein	71.345	44.505	23.77	11.4	7.365	13.465	26.33	19.565	1.60308	3.00147	6.25833	9.68703	5.29855	2.70965	3.64656
NRRL3_08202		hypothetical protein	70.615	26.64	5.18	0	2.07	0.23	0.23	1.16	2.65071	13.6322	#DIV/0!	34.1135	307.022	307.022	60.875
NRRL3_05542		NmrA-like family protein	70.13	67.73	110.275	111.415	12.16	47.295	117.51	76.675	1.03543	0.635956	0.629448	5.76727	1.48282	0.5968	0.91464
NRRL3_11437		catalase	68.95	130.85	17.41	10.645	20.86	22.225	19.595	22.29	0.526939	3.96037	6.47722	3.30537	3.10236	3.51875	3.09332
NRRL3_02751	mcoB	multicopper oxidase McoB	68.05	154.28	21.525	2.135	17.275	2.37	4.855	0.825	0.441081	3.16144	31.8735	3.93922	28.7131	14.0165	82.4848
NRRL3_08017		carotenoid oxygenase	65.13	19.7	26.055	10.27	24.28	8.54	10.505	19.44	3.30609	2.49971	6.34177	2.68245	7.62646	6.1999	3.35031
NRRL3_09521		hypothetical protein	65.125	64.585	9.655	3.7	29.55	11.575	6.435	16.315	1.00836	6.74521	17.6014	2.20389	5.62635	10.1204	3.99173
NRRL3_02470		uncharacterized protein	64.865	53.865	31.645	18.28	19.8	12.065	19.94	16.285	1.20421	2.04977	3.54841	3.27601	5.3763	3.25301	3.98311
NRRL3_02993		uracil phosphoribosyltransferase	64.35	140.52	4.37	19.105	459.835	57.43	11.855	17.435	0.457942	14.7254	3.36823	0.139942	1.12049	5.42809	3.69085
NRRL3_07670		metallo-beta-lactamase domain-containing protein	64.085	18.71	25.81	21.905	68.045	12.73	45.415	66.61	3.42517	2.48295	2.92559	0.941803	5.03417	1.4111	0.962093
NRRL3_03448		carboxylesterase	63.065	9.1	1.08	118.08	0.97	45.885	2.275	2.815	6.93022	58.3935	0.534087	65.0155	1.37441	27.7209	22.4032
NRRL3_04331		uncharacterized protein	62.9	113.585	31.695	9.415	29.385	15.925	14.4	27.465	0.55377	1.98454	6.68083	2.14055	3.94976	4.36806	2.29019
NRRL3_08948		uncharacterized protein	62.545	42.66	36.77	20.43	10.56	15.27	23.13	29.47	1.46613	1.70098	3.06143	5.92282	4.09594	2.70406	2.12233
NRRL3_08193		DENN domain-containing protein	62.27	19.97	18.88	48.02	8.55	26.555	14.67	10.715	3.11818	3.2982	1.29675	7.28304	2.34494	4.24472	5.81148
NRRL3_02998		nitrite transporter, high-affinity	61.93	145.615	10.06	58.15	1181.65	57.575	30.175	17.855	0.4253	6.15606	1.065	0.0524095	1.07564	2.05236	3.4685
NRRL3_09893		hypothetical protein	59.615	107.81	23.67	13.535	8.04	6.55	17.29	8.775	0.552964	2.51859	4.40451	7.4148	9.10153	3.44795	6.79373
NRRL3_08280		membrane-associated, eicosanoid/glutathione metabolism protein	59.47	27.99	15.6	111.47	11.455	80.535	18.005	13.835	2.12469	3.81218	0.533507	5.19162	0.738437	3.30297	4.29852
NRRL3_05442		uncharacterized protein	59.105	9.85	3.93	95.885	2	43.205	4.485	4.58	6.00051	15.0394	0.616415	29.5525	1.36801	13.1784	12.905
NRRL3_07501		carbohydrate esterase family 12 protein	58.73	34.895	22.205	51.615	11.36	53.16	29.39	22.31	1.68305	2.6449	1.13785	5.16989	1.10478	1.9983	2.63245
NRRL3_08651		hypothetical protein	57.19	36.35	78.7	1.635	43.34	2.425	3.585	3.225	1.57331	0.726684	34.9786	1.31957	23.5835	15.9526	17.7333
NRRL3_11798		hypothetical protein	55.69	79.445	7.09	1.395	12.26	4.77	6.475	29.285	0.700988	7.85472	39.9211	4.54241	11.6751	8.60077	1.90166
NRRL3_06899		purine-cytosine permease	54.72	27.365	21.675	37.27	578.73	12.73	18.86	6.81	1.99963	2.52457	1.4682	0.0945519	4.29851	2.90138	8.03524
NRRL3_08702		FAD-binding domain-containing protein	54.605	22.51	17.335	11.3	10.545	5.205	21.71	9.445	2.42581	3.14999	4.8323	5.17828	10.4909	2.5152	5.78137
NRRL3_02638		uncharacterized protein	54.565	17.945	9.24	28.94	3.085	34.845	38.77	51.3	3.04068	5.9053	1.88545	17.6872	1.56593	1.4074	1.06365
NRRL3_00731		uncharacterized protein	54.01	9.395	7.715	78.695	8.955	32.785	15.375	3.66	5.7488	7.00065	0.686321	6.03127	1.6474	3.51285	14.7568
NRRL3_07469		xylogalacturonase	53.83	1.44	4.31	45.555	3.19	6.23	9.725	2.61	37.3819	12.4896	1.18165	16.8746	8.64045	5.53522	20.6245
NRRL3_04051		short-chain dehydrogenase/reductase	51.99	126.6	9.74	5.325	29.025	11.165	5.31	19.23	0.410664	5.33778	9.76338	1.79121	4.65652	9.79096	2.70359
NRRL3_08695		oxalate decarboxylase/oxidase	51.875	180.905	7.04	9.79	20.13	62.655	22.49	21.525	0.286753	7.36861	5.29877	2.577	0.827947	2.30658	2.40999
NRRL3_03212		tartrate dehydrogenase	51.685	44.2	7.43	5.94	5.95	19.685	48.005	1.365	1.16934	6.95626	8.70118	8.68655	2.6256	1.07666	37.8645
NRRL3_03711		hypothetical protein	51.46	66.01	19.425	10.635	13.11	11.76	13.305	9.77	0.779579	2.64916	4.83874	3.92525	4.37585	3.86772	5.26714
NRRL3_00967		ketose-bisphosphate aldolase	51.26	17.975	17.92	26.365	7.845	42.01	23.87	18.375	2.85174	2.86049	1.94424	6.5341	1.22019	2.14747	2.78966
NRRL3_10045		receptor L-domain-containing protein	51.1	34.115	29.6	17.995	8.73	17.84	19.055	14.595	1.49787	1.72635	2.83968	5.85338	2.86435	2.68171	3.5012
NRRL3_04861		glutathione S-transferase	50.54	64.635	25.58	8.025	29.015	17.02	17.66	31.195	0.781929	1.97576	6.29782	1.74186	2.96945	2.86183	1.62013
NRRL3_09569		hypothetical protein	50.13	20.785	4.065	8.775	5.265	42.38	54.03	109.53	2.41184	12.3321	5.71282	9.52137	1.18287	0.927818	0.457683
NRRL3_08325	pme8A	pectin methylesterase Pme8A	49.755	2.195	0.73	34.325	2.02	3.685	0.32	0.535	22.6674	68.1575	1.44953	24.6312	13.502	155.484	93
NRRL3_08837		short-chain dehydrogenase/reductase	49	32.245	47.105	60.175	8.925	58.71	83.2	46.77	1.51962	1.04023	0.814292	5.4902	0.834611	0.588942	1.04768
NRRL3_06252		MFS-type sugar/inositol transporter	48.095	20.665	8.705	31.79	2.965	76.915	53.445	21.325	2.32737	5.52499	1.5129	16.2209	0.625301	0.899897	2.25533
NRRL3_08611		FAD-binding domain-containing protein	47.655	69.47	5.94	3.36	24.165	3.225	7.335	2.83	0.68598	8.02273	14.183	1.97207	14.7767	6.49693	16.8392
NRRL3_10350		MFS-type transporter	47.64	33.82	20.445	25.75	5.12	6.7	12.03	8.665	1.40863	2.33015	1.8501	9.30469	7.11045	3.9601	5.49798
NRRL3_07236		NmrA-like family protein	46.245	41.25	16.77	5.12	91.775	11.965	7.135	30.225	1.12109	2.7576	9.03223	0.503895	3.86502	6.48143	1.53002
NRRL3_11768		polyprenyl synthetase	46.145	114.955	30.94	6.88	95.03	14.14	8.69	16.525	0.401418	1.49144	6.70712	0.485583	3.26344	5.31013	2.79244
NRRL3_09733		importin subunit beta	44.08	50.595	25.405	10.155	17.76	33.97	9.26	6.53	0.871232	1.73509	4.34072	2.48198	1.29762	4.76026	6.75038
NRRL3_04281		MFS-type transporter	44.065	10.645	5.64	87.445	5.92	24.89	16.81	11.955	4.1395	7.81294	0.503917	7.44341	1.77039	2.62136	3.68591
NRRL3_09101		argininosuccinate synthase	43.805	182.31	3.975	12.77	691.575	115.145	23.2	24.215	0.240278	11.0201	3.43031	0.0633409	0.380433	1.88815	1.809
NRRL3_01403		amino acid permease	43.32	49.52	17.945	1.63	27.41	3.115	3.525	1.895	0.874798	2.41404	26.5767	1.58045	13.9069	12.2894	22.8602
NRRL3_02449		citrate synthase	42.96	86.255	10.78	2.3	37.085	3.19	2.07	2.145	0.498058	3.98516	18.6783	1.15842	13.4671	20.7536	20.028
NRRL3_01443		hypothetical protein	42.82	98.775	28	19.77	16.77	16.34	16.565	7.77	0.433511	1.52929	2.16591	2.55337	2.62056	2.58497	5.51094
NRRL3_01237		pectin lyase	41.605	3.415	0.465	16.725	0.755	5.77	0.19	0.665	12.183	89.4731	2.48759	55.106	7.21057	218.974	62.5639
NRRL3_00043		FAD-binding domain-containing protein	41.45	51.845	59.31	37.135	90.8	66.67	123.805	8.28	0.799499	0.69887	1.1162	0.456498	0.621719	0.334801	5.00604
NRRL3_06106		NUDIX hydrolase domain-containing protein	41.09	26.985	19.655	17.83	26.8	20.145	24.255	7.96	1.5227	2.09056	2.30454	1.53321	2.03971	1.69408	5.16206
NRRL3_00168		FAD-binding domain-containing protein	41.05	19.48	3.925	16.43	2.735	18.18	6.945	6.575	2.10729	10.4586	2.49848	15.0091	2.25798	5.91073	6.24335
NRRL3_00315		NAD(P)-binding domain-containing protein	40.915	33.56	11.91	7.835	7.275	12.38	20.375	6.06	1.21916	3.43535	5.22208	5.62405	3.30493	2.0081	6.75165
NRRL3_01402		phytanoyl-CoA dioxygenase	40.66	51.62	20.235	2.32	23.47	3.865	2.88	2.655	0.787679	2.00939	17.5259	1.73242	10.5201	14.1181	15.3145
NRRL3_08697		aminotransferase, class I/classII	40.11	160.535	7.04	7.25	16.28	21.865	8.89	9.335	0.249852	5.69744	5.53241	2.46376	1.83444	4.51181	4.29673
NRRL3_01776		sedolisin	40.035	47.65	4.725	3.475	25.35	25.125	15.415	10.16	0.840189	8.47302	11.5209	1.57929	1.59343	2.59715	3.94045
NRRL3_11265		hypothetical protein	39.855	26.295	10.065	7.02	8.245	14.375	14.395	11.37	1.51569	3.95976	5.67735	4.83384	2.77252	2.76867	3.50528
NRRL3_11772		MFS-type transporter	39.65	1.98	35.9	33.435	2.21	2.645	47.75	2.36	20.0253	1.10446	1.18588	17.9412	14.9905	0.830366	16.8008
NRRL3_07672		kynureninase	39.635	21.06	13.67	7.635	51.73	7.245	9.265	10.88	1.882	2.89941	5.19122	0.76619	5.47067	4.27793	3.64292
NRRL3_08411		polyketide synthase, highly reducing	39.115	32.995	24.97	16.52	12.6	8.14	12.615	6.245	1.18548	1.56648	2.36774	3.10437	4.80528	3.10067	6.26341
NRRL3_04916		carbohydrate esterase family 16 protein	38.685	10.535	6.9	172.5	1.61	107.305	7.19	5.595	3.67205	5.60652	0.224261	24.028	0.360514	5.38039	6.91421
NRRL3_03151		FAD-binding domain-containing protein	38.275	73.73	40.31	7.625	11	8.865	8.735	9.29	0.519124	0.949516	5.01967	3.47955	4.31754	4.3818	4.12002
NRRL3_08515		hypothetical protein	37.81	41.17	8.535	6.11	4.75	3.14	2.385	2.81	0.918387	4.42999	6.18822	7.96	12.0414	15.8532	13.4555
NRRL3_04651		O-methyltransferase, COMT-type	37.225	5.16	233.7	304.8	39.23	44.7	289.48	99.565	7.21415	0.159285	0.122129	0.948891	0.832774	0.128593	0.373876
NRRL3_08835		aldo-keto reductase	37.02	15.35	40.92	34.345	5.975	14.135	53.195	17.39	2.41173	0.904692	1.07789	6.19582	2.61903	0.69593	2.12881
NRRL3_00424		kynurenine formamidase	36.635	25.245	14.135	24.655	5.08	32.09	23.995	15.13	1.45118	2.59179	1.48591	7.21161	1.14163	1.52678	2.42135
NRRL3_09824		alpha/beta hydrolase fold protein	36.34	34.55	38.115	26.59	6.535	24.67	21.51	27.945	1.05181	0.95343	1.36668	5.56083	1.47304	1.68945	1.30041
NRRL3_09971		maleylacetoacetate isomerase	36.235	23.25	108.9	5.45	6.57	5.44	41.92	22.725	1.55849	0.332736	6.64862	5.51522	6.66085	0.864385	1.5945
NRRL3_02448		2-methylcitrate dehydratase	36.04	87.96	8.785	3.045	30.275	4.3	3.545	1.48	0.409732	4.10245	11.8358	1.19042	8.3814	10.1664	24.3514
NRRL3_01209		S-adenosyl-L-methionine dependent methyltransferase	35.995	26.87	12.195	15.04	19.21	16.59	6.95	6.085	1.3396	2.95162	2.39328	1.87376	2.16968	5.17914	5.91537
NRRL3_01447		SnoaL-like domain-containing protein	35.965	48.84	28.585	23.77	5.995	25.79	25.905	28.31	0.736384	1.25818	1.51304	5.99917	1.39453	1.38834	1.2704
NRRL3_00157		branched-chain amino acid aminotransferase	35.855	45.05	0	1.095	3.66	5.155	0.945	8.06	0.795893	NA	32.7443	9.79645	6.95538	37.9418	4.44851
NRRL3_02525		hypothetical protein	35.79	34.54	3.725	1.85	2.305	1.14	3.85	3.085	1.03619	9.60805	19.3459	15.5271	31.3947	9.2961	11.6013
NRRL3_10202		MFS-type sugar/inositol transporter	35.74	37.145	26.8	45.835	5.62	51.98	40.64	28.26	0.962175	1.33358	0.779753	6.35943	0.687572	0.879429	1.26469
NRRL3_08007		MFS-type transporter	34.365	17.17	14.24	38.24	2.63	34.245	37.37	17.46	2.00146	2.41327	0.898666	13.0665	1.0035	0.919588	1.96821
NRRL3_03855		glycoside hydrolase family 43 protein	33.93	48.13	28.42	5.885	75.735	37.9	11.92	108.7	0.704966	1.19388	5.76551	0.44801	0.895251	2.84648	0.312144
NRRL3_06195		hypothetical protein	33.365	72.45	12.98	2.01	73.36	3.29	1.425	0.765	0.460524	2.57049	16.5995	0.454812	10.1413	23.414	43.6144
NRRL3_07094		endo-1,5-alpha-arabinanase	33.345	21.695	15.96	8.995	9.225	5.35	8.49	5.015	1.53699	2.08929	3.70706	3.61463	6.23271	3.92756	6.64905
NRRL3_00009	#N/A	#N/A	33.235	10.235	4.32	11.535	22.055	10.095	9.135	7.725	3.24719	7.69329	2.88123	1.50691	3.29222	3.6382	4.30227
NRRL3_07564		fungal-specific transcription factor, arabinanolytic transcriptional activator AraR	33.185	0.12	44.165	22.615	0.085	0.08	27.34	0.08	276.542	0.751387	1.46739	390.412	414.812	1.21379	414.812
NRRL3_02107		cytochrome P450	32.635	42.475	9.205	1.67	15.665	0.96	3.2	1.6	0.768334	3.54536	19.5419	2.08331	33.9948	10.1984	20.3969
NRRL3_08607		hydrophobin	32.35	5.845	9.145	0	8.785	4.215	1.425	3.72	5.53464	3.53745	#DIV/0!	3.68241	7.67497	22.7018	8.69624
NRRL3_05126		hypothetical protein	32.33	15.415	2.995	1.265	1.305	0	0	0.875	2.09731	10.7947	25.5573	24.7739	#DIV/0!	#DIV/0!	36.9486
NRRL3_04561		short-chain dehydrogenase/reductase	31.925	131.15	11.875	5.11	16.74	7.66	5.05	14.075	0.243424	2.68842	6.24755	1.90711	4.16775	6.32178	2.26821
NRRL3_02489		regulatory protein BrlA	31.445	31.66	4.395	1.345	3.63	2.07	1.245	2.185	0.993209	7.15472	23.3792	8.66253	15.1908	25.257	14.3913
NRRL3_09920		hypothetical protein	31.43	14.21	4.915	1.18	5.58	1.99	3.1	4.415	2.21182	6.39471	26.6356	5.63262	15.794	10.1387	7.11891
NRRL3_07644		hypothetical protein	31.205	17.575	16.99	9.06	3.68	5.76	10.095	7.545	1.77553	1.83667	3.44426	8.47962	5.41753	3.09113	4.13585
NRRL3_03278		MFS-type transporter	30.56	36.055	34.12	5.04	2.59	3.17	2.62	3.915	0.847594	0.895662	6.06349	11.7992	9.64038	11.6641	7.80587
NRRL3_11015		hypothetical protein	30.48	14.76	15.12	17.99	3.955	5.495	12.735	14.395	2.06504	2.01587	1.69427	7.7067	5.54686	2.3934	2.1174
NRRL3_04174		hypothetical protein	30.435	25.245	4.35	5.875	3.08	5.565	5.355	2.155	1.20559	6.99655	5.18043	9.88149	5.469	5.68347	14.123
NRRL3_00149		zinc-type alcohol dehydrogenase AzaJ	29.91	19.85	3.08	4.315	1.415	4.43	4.3	6.46	1.5068	9.71104	6.93163	21.1378	6.75169	6.95581	4.63003
NRRL3_07408		glutathione-dependent formaldehyde-activating enzyme	29.275	24.705	10.09	5.525	7.395	15.62	10.33	29.45	1.18498	2.90139	5.29864	3.95876	1.8742	2.83398	0.994058
NRRL3_07924		ubiquitin 3 binding protein	29.01	23.59	11.945	6.095	5.99	5.285	9.54	6.045	1.22976	2.42863	4.75964	4.84307	5.48912	3.04088	4.79901
NRRL3_05261		hypothetical protein	28.9	1.76	1.145	42.49	0.27	5.41	1.26	1.63	16.4205	25.2402	0.68016	107.037	5.34196	22.9365	17.7301
NRRL3_02495		hypothetical protein	28.875	13.515	33.715	72.605	4.54	65.95	103.515	96.325	2.13651	0.856444	0.3977	6.36013	0.437832	0.278945	0.299766
NRRL3_06831		low affinity iron permease	28.765	15.785	15.07	6.775	2.435	2.76	7.63	2.045	1.8223	1.90876	4.24576	11.8131	10.4221	3.76999	14.066
NRRL3_02571	pga28I	endo-polygalacturonase Pga28I	28.53	9.165	3.08	59.36	8.47	18.13	4.51	9.92	3.11293	9.26299	0.480627	3.36836	1.57363	6.32594	2.87601
NRRL3_03948		glucan endo-1,3-alpha-glucosidase	28.155	53.77	6.09	0.27	7.405	0.35	0.285	0.215	0.523619	4.62315	104.278	3.80216	80.4429	98.7895	130.953
NRRL3_08804		tryptophan halogenase	27.615	25.725	16.285	12.9	3.995	19.11	29.385	13.015	1.07347	1.69573	2.1407	6.91239	1.44505	0.939765	2.12178
NRRL3_02980		hypothetical protein	27.38	30.165	23.93	4.465	13.86	9.5	11.65	11.355	0.907674	1.14417	6.13214	1.97547	2.88211	2.35021	2.41127
NRRL3_01496		fungal-specific transcription factor	27.335	32.27	41.18	0.44	22.25	0.08	0.085	0.04	0.847072	0.663793	62.125	1.22854	341.688	321.588	683.375
NRRL3_11741		hypothetical protein	27.165	57.95	8.37	3.365	10.86	6.29	7.655	4.95	0.468766	3.24552	8.07281	2.50138	4.31876	3.54866	5.48788
NRRL3_02405		zinc finger protein, C2H2-type	27.12	27.515	15.51	6.225	20.935	8.87	4.995	5.375	0.985644	1.74855	4.35663	1.29544	3.0575	5.42943	5.04558
NRRL3_08619		hypothetical protein	26.845	25.08	18.86	9.56	5.065	9.81	15.77	14.24	1.07037	1.42338	2.80805	5.3001	2.73649	1.70228	1.88518
NRRL3_03772		lytic polysaccharide monooxygenase	26.705	7.785	2.61	0.625	1.75	0.735	0.555	0.465	3.43031	10.2318	42.728	15.26	36.3333	48.1171	57.4301
NRRL3_09477		cytochrome P450	26.505	19.235	13.77	27.76	4.06	46.44	35.72	47.57	1.37796	1.92484	0.954791	6.52833	0.570736	0.742021	0.557179
NRRL3_09100		oxoglutarate/iron-dependent dioxygenase	26.485	142.98	2.815	9.645	408.005	86.66	14.015	16.395	0.185236	9.40853	2.74598	0.0649134	0.30562	1.88976	1.61543
NRRL3_06737		Pal1 cell morphology protein	26.41	40.21	12.95	3.35	16.365	3.03	8.105	8.14	0.656802	2.03938	7.88358	1.61381	8.71617	3.25848	3.24447
NRRL3_01605		hypothetical protein	25.745	1.605	20.295	36.805	1.895	5.405	24.675	1.925	16.0405	1.26854	0.699497	13.5858	4.76318	1.04336	13.374
NRRL3_08609		hydrophobin	25.705	4.815	7.22	0	3.975	1.22	0.62	4.96	5.33853	3.56025	#DIV/0!	6.46667	21.0697	41.4597	5.18246
NRRL3_05349		hypothetical protein	25.67	27.435	28.965	42.265	3.64	15.265	26.125	4.095	0.935666	0.886242	0.607358	7.0522	1.68162	0.982584	6.26862
NRRL3_07709		WW domain-containing protein	25.55	23.23	4.59	6.995	7.43	5.825	9.25	15.81	1.09987	5.56645	3.65261	3.43876	4.38627	2.76216	1.61607
NRRL3_04264		N-acetylglucosaminyl-phosphatidylinositol de-N-acetylase-related protein	24.635	8.1	3.8	0.125	0.78	0.13	0	0.78	3.04136	6.48289	197.08	31.5833	189.5	#DIV/0!	31.5833
NRRL3_05187		hypothetical protein	24.475	20.785	17.92	8.56	3.07	2.625	6.625	6.655	1.17753	1.36579	2.85923	7.97231	9.32381	3.69434	3.67769
NRRL3_08874		phosphatidylethanolamine-binding protein	24.335	44.7	16.1	5.225	23.91	3.98	4.735	11.635	0.544407	1.51149	4.65742	1.01777	6.11432	5.13939	2.09153
NRRL3_08639		acetylglutamate kinase	24.305	14.32	5.715	23.19	0.97	3.785	3.28	4	1.69728	4.25284	1.04808	25.0567	6.4214	7.41006	6.07625
NRRL3_08664		amino acid permease	23.575	7.305	22.03	38.075	42.63	6.885	37.315	3.06	3.22724	1.07013	0.619173	0.553014	3.42411	0.631783	7.70425
NRRL3_08650		MFS-type transporter	23.34	50.035	7.815	0.195	2.63	0.195	0.595	0	0.466473	2.98656	119.692	8.87452	119.692	39.2269	#DIV/0!
NRRL3_09972		fungal-specific transcription factor	23.165	16.195	43.385	3.155	6.425	4.595	27.635	11.62	1.43038	0.53394	7.34231	3.60545	5.04135	0.838249	1.99355
NRRL3_11178		nitrate reductase [NADPH] NiaD	22.905	34.7	3.625	20.2	456.745	27.75	6.01	6.13	0.660086	6.31862	1.13391	0.0501483	0.825405	3.81115	3.73654
NRRL3_00017		hypothetical protein	22.835	19.045	60.32	66.83	2.55	35.895	48.6	41.8	1.199	0.378564	0.341688	8.9549	0.636161	0.469856	0.546292
NRRL3_03740		hypothetical protein	22.755	20.24	25.715	39.995	4.18	20.79	25.675	10.52	1.12426	0.884892	0.568946	5.44378	1.09452	0.886271	2.16302
NRRL3_00177		carboxylesterase	22.72	51.1	2.085	3.595	86.3	6.505	2.91	2.79	0.444618	10.8969	6.31989	0.263268	3.4927	7.80756	8.14337
NRRL3_02406		flavin reductase-like domain-containing protein	22.69	25.665	11.275	4.595	10.74	8.185	7.555	4.04	0.884083	2.01242	4.93798	2.11266	2.77214	3.00331	5.61634
NRRL3_11748		hypothetical protein	22.635	6.635	9.305	4.995	8.115	4.925	9.975	4.325	3.41145	2.43256	4.53153	2.78928	4.59594	2.26917	5.23353
NRRL3_08370		auxiliary activity family 3 protein	22.3	60.335	3.035	9.52	9.415	9.23	5	10.07	0.369603	7.34761	2.34244	2.36856	2.41603	4.46	2.2145
NRRL3_02835		endo-polygalacturonase Pga28E	22.055	8.28	2.45	14.35	6.225	7.26	3.645	2.625	2.66365	9.00204	1.53693	3.54297	3.03788	6.05075	8.4019
NRRL3_00267		xylose isomerase-like, TIM barrel domain-containing protein	21.845	4.925	7.56	51.265	3.25	10.97	14.99	7.88	4.43553	2.88955	0.426119	6.72154	1.99134	1.4573	2.77221
NRRL3_07900		fumarylacetoacetase	21.77	34.56	10.92	4.285	9.505	9.285	8.74	11.735	0.629919	1.99359	5.08051	2.29037	2.34464	2.49085	1.85513
NRRL3_08477		hypothetical protein	21.66	17.235	6.27	3.24	3.465	4.725	8.515	7.765	1.25674	3.45455	6.68519	6.25108	4.58413	2.54375	2.78944
NRRL3_05164	chi18A	chitinase Chi18A	21.46	6.7	5.105	0.94	2.755	0.965	1.14	2.79	3.20299	4.20372	22.8298	7.78947	22.2383	18.8246	7.69176
NRRL3_08314		acyl-CoA N-acyltransferase	21.325	10.205	15.615	17.98	4.175	6.03	14.535	13.915	2.08966	1.36567	1.18604	5.10778	3.53648	1.46715	1.53252
NRRL3_08838		ketose-bisphosphate aldolase	21.19	12.925	17.915	30.485	3.09	32.24	30.985	18.075	1.63946	1.18281	0.695096	6.85761	0.657258	0.683879	1.17234
NRRL3_04899		MFS-type transporter	20.83	31.27	4.66	4.775	8.135	7	3.54	4.1	0.666134	4.46996	4.3623	2.56054	2.97571	5.88418	5.08049
NRRL3_04099		#N/A	20.735	24.01	22.985	18.48	3.9	6.33	8.21	11.07	0.863599	0.90211	1.12202	5.31667	3.27567	2.52558	1.87308
NRRL3_04169		carbohydrate-binding module family 14 protein	20.25	8.675	2.18	0.43	3.95	2.19	1.79	0.895	2.33429	9.28899	47.093	5.12658	9.24658	11.3128	22.6257

## Sheet: DATASET S8
Combinatorial control of gene expression in Aspergillus niger grown on sugar beet pectin; Kowalczyk JE, Lubbers RJM, Peng M, Battaglia E, Visser J and de Vries RP, 2017
Supplementary dataset S8. RNA-seq analysis of 658 genes that were significantly down-regulated (fold change > 5) in the regulatory mutant vs the reference strain grown on SBP for 8h. Expression values (FPKM) are averages of duplicates. Only genes with FPKM > 20 were considerd. Fold changes > 5 and P-values ≤ 0.05 were highlighted. The significance was calculated using DESeq2 sotfware.
			Expression (FPKM)								Fold change
gene ID	gene name	description	Ref 8H	ΔA 8H	ΔG 8H	ΔR 8H	ΔAG 8H	ΔAR 8H	ΔGR 8H	ΔGAR 8H	Ref/ΔA 8H	Ref/ΔG 8H	Ref/ΔR 8H	Ref/ΔAG 8H	Ref/ΔAR 8H	Ref/ΔGR 8H	Ref/ΔGAR 8H
NRRL3_10050	larA/err1	NADPH-dependent erythrose reductase LarA/Err1	9516.46	5188.89	524.965	8918.05	145.37	5480.53	729.395	131.545	1.83401	18.1278	1.0671	65.4637	1.73641	13.0471	72.3438
NRRL3_06890	gaaB	L-galactonic acid dehydratase GaaB	9314.05	8947.07	62.18	9041.73	41.715	8389.07	86.395	47.705	1.04102	149.792	1.03012	223.278	1.11026	107.808	195.243
NRRL3_06354		oxaloacetate acetylhydrolase	7642.76	14687.7	428.66	6099.85	502.78	9894.2	6891.77	9600.73	0.520351	17.8294	1.25294	15.201	0.772448	1.10897	0.79606
NRRL3_10511		ADP/ATP carrier protein	5457.64	7084.04	1076.37	4232.01	1090.93	5178.13	843.465	1227.09	0.770413	5.07041	1.28961	5.00272	1.05398	6.4705	4.44765
NRRL3_06518		zinc-type alcohol dehydrogenase	5245.01	3790.78	135.42	7538.76	84.955	8355.59	390.185	299.31	1.38362	38.7314	0.69574	61.7387	0.627724	13.4424	17.5237
NRRL3_04490		hydrophobin	4622.43	4381.63	2619.89	279.83	1568.88	137.58	410.36	2575.09	1.05496	1.76436	16.5187	2.94631	33.5981	11.2643	1.79506
NRRL3_02353		glutamine synthetase	4311.77	4266.49	571.82	3170.77	476.385	2437.41	313.695	665.535	1.01061	7.54044	1.35985	9.05103	1.769	13.7451	6.47866
NRRL3_05251		P-type ATPase, subfamily IIIA, H+-transporting	3898.67	4199.16	262.585	3020.51	162.43	3120.53	217.975	260.385	0.92844	14.8473	1.29073	24.0022	1.24936	17.8859	14.9727
NRRL3_06332		inositol-3-phosphate synthase	3515.93	1016.62	47.19	3365.24	48.685	1058.77	48.585	50.77	3.45847	74.5059	1.04478	72.218	3.32079	72.3667	69.2522
NRRL3_05649	gaaC	2-keto-3-deoxy-L-galactonate aldolase GaaC	3461.92	2820.66	20.83	3918.09	17.655	3179.07	41.145	28.68	1.22734	166.199	0.883572	196.087	1.08897	84.1395	120.709
NRRL3_00799		flavohemoglobin	3270.82	4013.62	85.095	4256.88	98.09	4984.21	123.985	140.63	0.81493	38.4373	0.768362	33.3451	0.656236	26.3808	23.2583
NRRL3_07595		ATP synthase, F0 complex, subunit C, mitochondrial	2714.59	1948.78	300.73	643.925	241.655	703.82	148.065	387.925	1.39297	9.02665	4.21569	11.2333	3.85693	18.3337	6.99771
NRRL3_06779		hypothetical protein	2712.64	2247.63	27.445	4783.81	42.56	5747.79	50.89	8.045	1.20689	98.8391	0.567045	63.7368	0.471945	53.304	337.183
NRRL3_11573		aconitate hydratase, mitochondrial	2489.9	2236.34	407.275	1897.03	347.745	1981.75	99.315	137.68	1.11338	6.11356	1.31253	7.16013	1.25641	25.0707	18.0847
NRRL3_06777		acetyl-CoA hydrolase	2476.43	1244.01	21.405	2831.84	14.69	2182.7	165.84	153.11	1.99069	115.694	0.874492	168.579	1.13457	14.9326	16.1742
NRRL3_06103		cytochrome c	2369.74	3326.76	221.38	1900.66	170.085	3084.32	173.9	251.805	0.712329	10.7044	1.2468	13.9327	0.768321	13.6271	9.41103
NRRL3_07050		thaumatin-like protein, role in early conidial germination	2289.61	4376.14	365.905	3855.54	208.65	4329.8	742.04	417.4	0.523203	6.25738	0.593848	10.9734	0.528802	3.08555	5.4854
NRRL3_02395		isocitrate lyase	2132.78	2433.01	205.635	1811.64	190.11	3158.24	363.325	472.765	0.876598	10.3717	1.17726	11.2186	0.675305	5.87016	4.51128
NRRL3_08073		pyruvate carboxylase	2040.55	2692.99	317.02	1561.67	246.885	1624.54	528.645	542.945	0.757727	6.43666	1.30664	8.26518	1.25608	3.85996	3.7583
NRRL3_09981		6-phosphogluconate dehydrogenase	2015.69	2517.88	216.205	1277.26	179.38	1313.67	117.45	113.92	0.800552	9.32307	1.57814	11.237	1.53439	17.1622	17.694
NRRL3_03768	abf54B	alpha-N-arabinofuranosidase Abf54B	1951.28	66.605	1396.53	1554.5	87.845	273.055	3970.2	153.8	29.2963	1.39724	1.25525	22.2128	7.14611	0.491482	12.6871
NRRL3_05650	gaaA	D-galacturonic acid reductase GaaA	1930.63	1567.6	19.2	2359.25	14.36	1892.19	29.805	20.215	1.23159	100.554	0.818324	134.445	1.02032	64.7754	95.5048
NRRL3_02935		hypothetical protein	1930.56	493.125	265.02	2997.97	103.02	3495.45	830.005	99.4	3.91495	7.28458	0.643956	18.7397	0.552307	2.32596	19.4221
NRRL3_03733		malate synthase, glyoxysomal	1915.74	998.6	340.18	1715.14	590.705	1113.86	101.62	779.215	1.91843	5.63156	1.11696	3.24315	1.71992	18.852	2.45856
NRRL3_07795		acetate-CoA ligase	1829.92	629.28	661.785	1628.03	807.235	2172.16	212.1	389.73	2.90797	2.76514	1.12401	2.2669	0.842445	8.62765	4.69537
NRRL3_08181	gdhA	NADP-dependent glutamate dehydrogenase GdhA	1814.98	3280.89	28.665	1498.82	16.685	1760.48	27.475	30.58	0.553199	63.3171	1.21095	108.779	1.03096	66.0595	59.352
NRRL3_10242		uncharacterized protein	1814.79	1610.04	235.69	1480.94	243.28	1709.16	765.68	922.72	1.12717	7.69988	1.22542	7.45966	1.0618	2.37016	1.96678
NRRL3_11179		nitrite reductase	1607.38	1626.88	19.265	1564.48	11.395	948.945	12.055	11.1	0.988014	83.4352	1.02742	141.06	1.69386	133.337	144.809
NRRL3_00958		MFS-type sugar/inositol transporter	1555.85	1274.83	8.975	1550.68	7.255	1395.38	15.11	13.65	1.22044	173.354	1.00333	214.452	1.115	102.968	113.982
NRRL3_05263		isocitrate dehydrogenase [NADP]	1548.99	784.035	111.555	1411.17	105.75	1225.84	68.415	74.035	1.97567	13.8855	1.09767	14.6477	1.26362	22.6412	20.9225
NRRL3_02745		mitochondrial phosphate carrier protein	1546.17	2099.53	181.275	1388.57	167.075	1635.88	169.405	216.39	0.736439	8.52944	1.11351	9.25438	0.945161	9.12709	7.14532
NRRL3_01646		hypothetical protein	1546.07	4087.07	89.115	2576.12	76.265	6120.56	188.91	127.625	0.378283	17.3492	0.600154	20.2723	0.252603	8.18416	12.1142
NRRL3_04122		NADH-cytochrome b5 reductase	1448.45	2804.91	156.205	168.755	350.02	497.22	110.66	210.945	0.516399	9.27278	8.58318	4.13821	2.91311	13.0892	6.86651
NRRL3_07731		aspartate aminotransferase, mitochondrial	1444.6	1399.37	152.555	1247.49	146.99	1595.3	283.025	248.41	1.03233	9.46937	1.158	9.82788	0.905538	5.10414	5.81539
NRRL3_00547	citA	citrate synthase CitA	1433.16	977.995	231.995	1410.23	197.775	1613.86	128.305	164.815	1.46541	6.17757	1.01626	7.24644	0.888036	11.17	8.6956
NRRL3_09303		cytochrome c oxidase subunit VIa, mitochondrial	1398.69	1127.25	318.13	1304.83	415.02	1447.7	255.01	317.71	1.2408	4.3966	1.07194	3.37017	0.966146	5.48484	4.40241
NRRL3_04528		transaldolase	1345.58	1521.89	292.99	1167.27	238.505	1097.93	184.255	139.62	0.884144	4.59256	1.15276	5.64171	1.22556	7.30279	9.63741
NRRL3_10497		protoglobin	1333.44	1446.19	76.095	1652.69	64.475	2092.81	48.98	52.565	0.92204	17.5234	0.806833	20.6816	0.637155	27.2243	25.3675
NRRL3_06854		S-adenosyl-L-methionine dependent methyltransferase	1307.58	82.945	99.455	4765.97	41.755	4010.25	1377.7	250.05	15.7644	13.1475	0.274358	31.3155	0.326059	0.949104	5.22927
NRRL3_08607		hydrophobin	1288.11	1766.88	906.095	18.155	430.305	17.28	36.21	29.33	0.729028	1.4216	70.9504	2.99347	74.5431	35.5732	43.9177
NRRL3_11530		ribosome maturation protein SBDS	1249.18	479.55	102.055	1677.66	120.67	1626.95	129.495	88.76	2.60491	12.2403	0.7446	10.3521	0.767808	9.64659	14.0737
NRRL3_06877		aminotransferase, class I/classII	1185.92	795.87	227.46	1059.05	232.5	986.43	423	326.23	1.49009	5.21375	1.1198	5.10073	1.20223	2.80359	3.63523
NRRL3_11247		cytochrome b-c1 complex subunit 8	1120.86	1212.61	255.905	946.54	332.845	1176.32	204.405	292.125	0.924336	4.37997	1.18416	3.3675	0.952853	5.4835	3.8369
NRRL3_06888		glucose-6-phosphate isomerase	1089.88	1328.4	187.07	962.445	150.275	942.46	159.33	146.085	0.820442	5.82603	1.1324	7.25254	1.15642	6.84036	7.46055
NRRL3_06388		hypothetical protein	1070.53	239.33	34.565	1105.47	16.64	1078.82	71.42	15.56	4.47303	30.9715	0.968394	64.3347	0.992316	14.9892	68.8001
NRRL3_07957		peroxiredoxin	1047.16	1056.87	90.075	1038.21	68.105	943.825	101.54	54.565	0.990822	11.6255	1.00863	15.3757	1.10949	10.3128	19.1911
NRRL3_08127		cytochrome c oxidase subunit VIIC, mitochondrial	1029.33	867.22	199.505	941.65	292.81	1076.97	152.96	232.425	1.18692	5.15939	1.09311	3.51533	0.95576	6.72937	4.42863
NRRL3_07891		uncharacterized protein	999.175	1950.82	66.72	68.095	290.305	213.95	50.715	235.92	0.512182	14.9756	14.6733	3.44181	4.67013	19.7018	4.23523
NRRL3_05239		succinate dehydrogenase, flavoprotein subunit, mitochondrial	990.595	793.85	134.395	1018.54	133.735	999.575	159.405	162.045	1.24784	7.37077	0.972564	7.40715	0.991016	6.21433	6.11309
NRRL3_05462		cytochrome c oxidase subunit 5a/6	990.115	951.71	199.43	879.23	216.355	1025.71	135.435	154.49	1.04035	4.96472	1.12612	4.57634	0.965293	7.31063	6.40893
NRRL3_00950	cox5	cytochrome c oxidase polypeptide Cox5, mitochondrial	984.635	828.035	195.65	950.775	213.555	1158.45	136.055	163.875	1.18912	5.03263	1.03561	4.61069	0.849955	7.23704	6.00845
NRRL3_08658		hypothetical protein	972.73	140.17	11.495	399.79	6.275	418.58	26.385	10.615	6.93964	84.622	2.4331	155.017	2.32388	36.8668	91.6373
NRRL3_07674		cytochrome c oxidase subunit VIIa	965	762.62	212.65	947.565	277.92	1042.72	178.59	214.115	1.26537	4.53797	1.0184	3.47222	0.925464	5.40344	4.50692
NRRL3_04796		cytochrome c oxidase subunit 5b	959.64	752.23	176.53	889.155	213.94	1021.54	156.09	165.1	1.27573	5.43613	1.07927	4.48556	0.939405	6.14799	5.81248
NRRL3_08609		hydrophobin	949.4	1230.19	594.29	9.51	304.24	4.52	19.86	12.715	0.771751	1.59754	99.8318	3.12056	210.044	47.8046	74.6677
NRRL3_05015		heat shock protein 70	906.37	864.65	322.475	1207.3	252.81	1437.37	178.275	207.76	1.04825	2.81067	0.750744	3.58518	0.630575	5.08411	4.36258
NRRL3_06112		cytochrome c oxidase subunit 6B	870.48	696.35	180.17	872.635	205.57	908.19	139.42	179.075	1.25006	4.83144	0.99753	4.23447	0.958478	6.24358	4.86098
NRRL3_02097		lactone-specific esterase	860.06	475.09	24.2	917.365	18.615	1355.82	27.76	26.95	1.81031	35.5397	0.937533	46.2025	0.634349	30.982	31.9132
NRRL3_05725		pyruvate decarboxylase	859.68	762.045	11.97	843.725	19.85	1007.48	49.755	7.665	1.12812	71.8195	1.01891	43.3088	0.853297	17.2783	112.157
NRRL3_05789		cytochrome b-c1 complex subunit 10	855.16	825.345	187.525	761.335	224.415	957.69	154.655	214.22	1.03612	4.56025	1.12324	3.81062	0.89294	5.52947	3.99197
NRRL3_00804		bHLH transcription factor	853.925	1059.05	58.73	1260.94	21.065	1482.75	86.15	169.075	0.806316	14.5398	0.677213	40.5376	0.575906	9.91207	5.05057
NRRL3_08162		cytochrome b-c1 complex subunit 7	837.78	866.16	181.34	671.75	221.18	860.51	128.51	206.125	0.967235	4.61994	1.24716	3.78777	0.973585	6.51918	4.06443
NRRL3_07841		uncharacterized protein	830.555	629.235	139.275	833.83	154.485	804.33	102.225	113.83	1.31994	5.96342	0.996072	5.37628	1.0326	8.12477	7.29645
NRRL3_09334		hypothetical protein	822.195	695.395	177.785	719.025	235.49	856.395	146.095	199.74	1.18234	4.62466	1.14349	3.49142	0.960065	5.62781	4.11633
NRRL3_10724		glycerol-3-phosphate dehydrogenase	820.81	706.045	50.77	731.01	45.33	784.28	32.03	35.235	1.16255	16.1672	1.12284	18.1074	1.04658	25.6263	23.2953
NRRL3_00329		cytochrome c oxidase subunit VIIa	815.94	631.7	175.01	926.79	202.37	959.51	138.21	179.84	1.29166	4.66225	0.880394	4.03192	0.850372	5.90362	4.53703
NRRL3_10101		chaperonin	814.835	723.465	181.42	797.545	177.18	1026.18	151.455	172.965	1.12629	4.49143	1.02168	4.59891	0.794043	5.38005	4.71098
NRRL3_00944		cytochrome b-c1 complex subunit Rieske, mitochondrial	803.645	782.05	167.025	758.205	177.895	860.655	140.39	160.87	1.02761	4.81153	1.05993	4.51752	0.93376	5.72437	4.99562
NRRL3_02128		cytochrome c1, heme protein, mitochondrial	801.475	738.11	158.76	686.875	154.83	793.765	111.415	135.62	1.08585	5.04834	1.16684	5.17648	1.00971	7.1936	5.90971
NRRL3_05024		adenylate kinase	785.485	590.29	82.77	708.25	83.125	890.25	54.545	78.85	1.33068	9.48997	1.10905	9.44944	0.88232	14.4007	9.96176
NRRL3_07527		mitochondrial succinate/fumarate antiporter, involved in utilization of acetate and other carbon sources	755.71	437.455	39.61	680.82	45.7	791.855	23.525	24.925	1.72751	19.0788	1.11	16.5363	0.954354	32.1237	30.3194
NRRL3_03198		guanyl-specific ribonuclease	754.32	366.205	186.23	274.57	60.535	569.825	699.545	190.835	2.05983	4.05048	2.74728	12.4609	1.32377	1.0783	3.95273
NRRL3_02635		mitochondrial-processing peptidase subunit beta	742.94	680.005	163.32	622.19	157.69	664.895	118.32	147.91	1.09255	4.54898	1.19407	4.7114	1.11738	6.27907	5.02292
NRRL3_05252		pectin methylesterase	741.85	404.19	2.93	1128.07	2.69	736.805	2.785	3.18	1.8354	253.191	0.657631	275.781	1.00685	266.373	233.286
NRRL3_00545		ubiquinol-cytochrome c reductase core protein II	740.72	646.445	134.755	596.565	145.22	673.565	102.405	130.45	1.14584	5.49679	1.24164	5.10067	1.0997	7.23324	5.67819
NRRL3_00323		ketol-acid reductoisomerase, mitochondrial	720.575	1168.69	182.485	531.69	164.94	583.255	106.165	200.17	0.616566	3.94868	1.35525	4.36871	1.23544	6.78731	3.59982
NRRL3_01610		aspartic peptidase	711.145	355.465	781.205	457.22	1057.57	362.67	110.935	408.66	2.0006	0.910318	1.55537	0.672436	1.96086	6.41047	1.74019
NRRL3_08194		3-dehydroquinate dehydratase type I	671.035	632.385	21.65	758.64	24.175	551.045	23.7	22.23	1.06112	30.9947	0.884524	27.7574	1.21775	28.3137	30.186
NRRL3_11516		hypothetical protein	640.83	1545.64	1790.27	73.765	732.93	117.055	494.53	1325.93	0.414605	0.357953	8.68745	0.87434	5.47461	1.29584	0.483306
NRRL3_04433		beta-glucosidase	640.435	555.14	159.185	526.26	153.595	569.55	143.585	121.745	1.15365	4.02321	1.21696	4.16963	1.12446	4.46032	5.26046
NRRL3_02700		hypothetical protein	639.715	1094.63	61.295	789.485	44.065	1039.24	54.86	81.53	0.584409	10.4367	0.810294	14.5175	0.615557	11.6609	7.84638
NRRL3_03144		exo-polygalacturonase	632.015	540.825	4.675	901.565	3.02	681.09	3.67	4.21	1.16861	135.19	0.70102	209.276	0.927946	172.211	150.122
NRRL3_01627		acid protease	631.705	74.255	5026.4	2365.05	1136.36	3883.18	23560.5	8242.99	8.50724	0.125678	0.267099	0.555902	0.162677	0.0268121	0.0766355
NRRL3_08663		MFS-type sugar/inositol transporter	622.14	25.465	56.61	466.61	3.87	74.765	236.895	4.05	24.4312	10.9899	1.33332	160.76	8.32127	2.62623	153.615
NRRL3_00054		beta-1,3-glucanosyltransferase	613.43	112.375	197.705	878.695	23.365	939.75	440.48	43.235	5.45878	3.10275	0.698115	26.2542	0.652759	1.39264	14.1883
NRRL3_04233		EthD domain-containing protein	607.265	494.16	450.495	23.195	203.38	35.325	108.265	232.985	1.22888	1.34799	26.1809	2.98586	17.1908	5.60906	2.60646
NRRL3_10307		flavohemoglobin	604.245	421.77	2.39	842.55	1.48	957.905	4.125	0.865	1.43264	252.822	0.717162	408.274	0.630798	146.484	698.549
NRRL3_07190		hypothetical protein	600.215	711.975	202.92	2020.01	162.185	3087.97	417.82	103.865	0.843028	2.95789	0.297135	3.7008	0.194372	1.43654	5.7788
NRRL3_07842		glycerol kinase	598.265	644.48	149.805	463.255	114.62	481.34	87.94	100	0.928291	3.99363	1.29144	5.21955	1.24292	6.8031	5.98265
NRRL3_06780		glycoside hydrolase family 17 protein	588.815	532.545	155.635	647.58	177.14	481.36	110.485	82.4	1.10566	3.78331	0.909254	3.32401	1.22323	5.32937	7.14581
NRRL3_03072		peroxiredoxin, type 2	587.81	627.365	25.255	368.9	37.76	384.81	25.305	27.02	0.936951	23.275	1.59341	15.567	1.52753	23.229	21.7546
NRRL3_10158		alpha/beta hydrolase fold protein	579.845	86.07	29.23	877.79	20.745	803.7	57.825	32.235	6.7369	19.8373	0.660574	27.9511	0.721469	10.0276	17.9881
NRRL3_05587		EthD domain-containing protein	567.865	52.69	33.025	3686.84	25.83	2343.87	595.08	135.89	10.7775	17.195	0.154025	21.9847	0.242277	0.954267	4.17886
NRRL3_01206		alpha/beta hydrolase fold protein	567.245	210.55	99.595	477.22	77.615	417.325	210.98	152.345	2.69411	5.69552	1.18864	7.30845	1.35924	2.68862	3.72342
NRRL3_00939		pentatricopeptide repeat-containing protein	567.185	860.54	83.82	732.465	56.025	829.795	139.16	116.535	0.659104	6.7667	0.774351	10.1238	0.683524	4.07578	4.86708
NRRL3_11429		glutamate decarboxylase	566.93	215.735	138.345	480.445	98.26	402.265	129.185	61.485	2.6279	4.09794	1.18001	5.76969	1.40934	4.38851	9.22062
NRRL3_03347		heat shock protein, mitochondrial	559.595	607.915	134.125	439.455	114.465	556.23	93.415	111.705	0.920515	4.17219	1.27338	4.88879	1.00605	5.99042	5.00958
NRRL3_04725		hypothetical protein	551.335	42.795	7238.9	1902.87	2438.21	5496.85	83345.6	46067.4	12.8832	0.0761629	0.289739	0.226123	0.1003	0.00661504	0.011968
NRRL3_05011		glutamate synthase, NAD(+)-dependent	535.74	622.785	42.235	553.25	48.955	461.86	58.225	47.795	0.860233	12.6847	0.968351	10.9435	1.15996	9.2012	11.2091
NRRL3_11670		flavocytochrome c	535.49	311.11	14.175	790.96	17.87	846.935	15.335	16.27	1.72122	37.7771	0.677013	29.9659	0.632268	34.9195	32.9127
NRRL3_00572		fatty acid hydroxylase	525.14	372.525	77.26	852.625	88.64	892.75	84.505	100.12	1.40968	6.79705	0.61591	5.92441	0.588227	6.21431	5.24511
NRRL3_07826		cytochrome b-c1 complex, subunit 6	519.725	470.275	110.75	461.165	114.45	478.665	75.245	88.83	1.10515	4.69278	1.12698	4.54107	1.08578	6.9071	5.85078
NRRL3_00925	ugeA	UDP-glucose 4-epimerase UgeA	509.19	333.855	95.81	566.825	84.885	395.99	100.53	83.87	1.52518	5.31458	0.89832	5.99859	1.28587	5.06506	6.07118
NRRL3_09571		alpha/beta hydrolase fold protein	498.925	65.68	229.63	1006.21	409.86	424.975	411.925	882.01	7.5963	2.17273	0.495848	1.21731	1.17401	1.2112	0.565668
NRRL3_06053		carbohydrate esterase family 16 protein	495.65	391.64	7.385	608.415	11.225	573.15	7.17	8.3	1.26558	67.1158	0.814658	44.1559	0.864782	69.1283	59.7169
NRRL3_08701		glycoside hydrolase family 5 protein	472.31	11.79	724.565	603.335	45.9	136.905	1330.11	81.215	40.0602	0.651853	0.782832	10.29	3.44991	0.355091	5.81555
NRRL3_11773		glycoside hydrolase family 43 protein	455.6	79.825	270.35	516.515	7.445	300.17	1125.82	11.76	5.70749	1.68522	0.882065	61.1954	1.51781	0.404685	38.7415
NRRL3_11180		MFS-type nitrate transporter	450.185	284.89	1.945	452.285	2.755	250.575	1.685	1.985	1.58021	231.458	0.995357	163.407	1.79661	267.172	226.793
NRRL3_06791		endoglucanase	450.065	502.425	64.59	669.66	126.445	855.045	60.47	72.165	0.895785	6.96803	0.67208	3.55937	0.526364	7.44278	6.23661
NRRL3_02998		nitrite transporter, high-affinity	438.615	257.395	1.645	170.83	0.595	103.69	2.375	1.67	1.70405	266.635	2.56755	737.168	4.23006	184.68	262.644
NRRL3_10659		37S ribosomal protein Ymr31, mitochondrial (mS36)	437.725	559.46	47.095	495.26	64.24	438.055	124.75	137.285	0.782406	9.29451	0.883829	6.8139	0.999247	3.50882	3.18844
NRRL3_02279		hypothetical protein	437.54	237.515	65.925	566.875	49.13	394.955	59.02	37.865	1.84216	6.63694	0.771846	8.90576	1.10782	7.41342	11.5553
NRRL3_02937		hypothetical protein	436.295	328.385	123.025	383.58	90.85	524.655	199.81	64.935	1.32861	3.54639	1.13743	4.80237	0.831585	2.18355	6.71895
NRRL3_05464		hypothetical protein	430.895	45.1	16.555	344.065	7.28	86.295	13.835	65.325	9.55421	26.0281	1.25237	59.1889	4.99328	31.1453	6.59617
NRRL3_05510		aldose 1-epimerase	428.64	82.585	841.47	559.65	500.605	165.11	1299.16	218.275	5.19029	0.509394	0.765907	0.856244	2.59609	0.329936	1.96376
NRRL3_05283	gsdA	glucose-6-phosphate 1-dehydrogenase GsdA	425.485	464.28	91.78	337.94	83.245	283.18	65.38	72.395	0.916441	4.63592	1.25905	5.11124	1.50252	6.50788	5.87727
NRRL3_11127		hypoxia induced protein	423.365	513.21	33.335	545.215	22.72	826.06	36.43	46.74	0.824935	12.7003	0.77651	18.634	0.512511	11.6213	9.05787
NRRL3_06909		heat shock protein 70	420.245	625.25	105.405	280.24	72.765	397.92	64.385	80.565	0.672123	3.98696	1.49959	5.77537	1.0561	6.52706	5.21622
NRRL3_11586		NADH-ubiquinone oxidoreductase 40 kDa subunit, mitochondrial	417.085	340.88	100.1	341.94	123.415	379.965	74.585	95.23	1.22355	4.16668	1.21976	3.37953	1.09769	5.59208	4.37976
NRRL3_11178	niaD	nitrate reductase [NADPH] NiaD	415.535	460.69	7.695	381.4	5.68	233.78	4.915	3.475	0.901984	54.0006	1.0895	73.1576	1.77746	84.5443	119.578
NRRL3_07074		serine hydroxymethyltransferase	415.505	1199.25	137.29	353.59	119.81	436.99	68.58	130.55	0.346471	3.02648	1.1751	3.46803	0.950834	6.05869	3.18273
NRRL3_05935		pyruvate dehydrogenase kinase	412.66	364.785	86.765	376.725	78.59	430.16	80.51	81.87	1.13124	4.75607	1.09539	5.2508	0.959317	5.12557	5.04043
NRRL3_08114		hypothetical protein	402.25	314.465	134.03	360.29	95.515	377.125	116.62	78.655	1.27916	3.00119	1.11646	4.21138	1.06662	3.44924	5.11411
NRRL3_08333		uncharacterized protein	400.72	494.38	101.61	421.04	102.785	496.895	164.59	76.855	0.810551	3.94371	0.951739	3.89862	0.806448	2.43466	5.21397
NRRL3_11054		MFS-type sugar/inositol transporter	399.22	376.18	78.625	1283.13	82.38	885.895	89.54	100.895	1.06125	5.07752	0.31113	4.84608	0.45064	4.45857	3.95679
NRRL3_10643	gan53A	arabinogalactanase Gan53A	397.595	286.825	22.19	241.525	51.275	185.315	40.175	32.305	1.38619	17.9178	1.64619	7.75417	2.14551	9.89658	12.3075
NRRL3_06387		alpha-N-arabinofuranosidase	391.78	53.87	79.995	353.54	1.92	88.69	258.03	7.55	7.27269	4.89756	1.10816	204.052	4.41741	1.51835	51.8914
NRRL3_08952		hypothetical protein	385.175	339.41	3.86	817.79	4.235	1260.7	7.475	8.575	1.13484	99.7863	0.470995	90.9504	0.305523	51.5284	44.9184
NRRL3_03365		NADH-ubiquinone oxidoreductase 24 kDa subunit, mitochondrial	383.295	312.425	84.845	335.73	101.075	384.98	76.485	87.025	1.22684	4.51759	1.14168	3.79218	0.995623	5.01137	4.40442
NRRL3_09747	aox1	alternative oxidase AOX1, mitochondrial	383.28	1583.4	22.875	396.87	23.345	705.505	23.575	11.57	0.242061	16.7554	0.965757	16.4181	0.54327	16.2579	33.1271
NRRL3_10976		ammonium transporter	381.13	189.455	10.585	450.86	8.45	208.325	9.09	8.86	2.01172	36.0066	0.84534	45.1041	1.8295	41.9285	43.0169
NRRL3_11015		hypothetical protein	380.875	409.875	105.39	1.975	71.46	4.67	7.26	4.495	0.929247	3.61396	192.848	5.3299	81.5578	52.4621	84.733
NRRL3_10052		MFS-type sugar/inositol transporter	379.15	81.615	15.9	110.835	18.29	122.81	16.37	18.59	4.64559	23.8459	3.42085	20.7299	3.08729	23.1613	20.3954
NRRL3_07854		2-oxoglutarate dehydrogenase, mitochondrial	372.02	292.065	98.395	361.445	86.16	334.73	57.355	73.64	1.27376	3.78088	1.02926	4.31778	1.1114	6.48627	5.05187
NRRL3_05997		alpha-isopropylmalate isomerase	371.635	325.97	125.655	550.285	97.655	449.92	38.5	102.07	1.14009	2.95758	0.67535	3.80559	0.826002	9.65286	3.64098
NRRL3_11135		carnitine acetyltransferase, required for utilization of acetate as carbon sourc	369.945	99.875	96.065	365.46	106.695	471.045	36.835	79	3.70408	3.85099	1.01227	3.46731	0.785371	10.0433	4.68285
NRRL3_11620		heat shock protein 9/12	368.06	152.6	69.62	309.47	36.84	214.465	98.125	40.03	2.41193	5.2867	1.18932	9.99077	1.71618	3.75093	9.1946
NRRL3_00415		lytic polysaccharide monooxygenase	367.345	240.815	150.155	46.195	163.735	33.97	117.585	83.26	1.52542	2.44644	7.95205	2.24353	10.8138	3.12408	4.41202
NRRL3_02991		short-chain dehydrogenase/reductase	362.94	731.15	70.155	193.02	26.9	256.085	64.57	26.155	0.496396	5.1734	1.88032	13.4922	1.41726	5.62088	13.8765
NRRL3_06668		ATP synthase, F0 complex, subunit E, mitochondrial	361.61	409.21	94.63	332.505	86.875	354.805	61.89	80.305	0.883678	3.8213	1.08753	4.16242	1.01918	5.84279	4.50296
NRRL3_10865		alpha-N-arabinofuranosidase	361.465	60.305	142.075	601.72	57.405	86.55	285.65	51.77	5.99395	2.54418	0.60072	6.29675	4.17637	1.26541	6.98213
NRRL3_01938		NADH-cytochrome b5 reductase	360.485	367.195	51.805	274.895	53.085	239.475	44.495	44.9	0.981726	6.9585	1.31136	6.79071	1.50531	8.1017	8.02862
NRRL3_00965	pel1A	pectin lyase Pel1A	352.355	1477.2	5.39	406.685	9.145	769.885	10.435	6.385	0.238528	65.372	0.866408	38.5298	0.457672	33.7667	55.1848
NRRL3_01261		zinc-type alcohol dehydrogenase	345.955	287.28	2.52	254.395	2.66	719.765	24.44	18.02	1.20424	137.284	1.35991	130.058	0.48065	14.1553	19.1984
NRRL3_04660		hypothetical protein	345.55	34.975	2.69	93.735	2.01	58.31	3.71	4.295	9.87991	128.457	3.68646	171.915	5.92608	93.1402	80.454
NRRL3_00268	axl31A	alpha-xylosidase Axl31A	341.165	188.425	13.47	437.965	10.275	425.615	39.005	31.345	1.81061	25.3278	0.778978	33.2034	0.801581	8.7467	10.8842
NRRL3_03784		isocitrate and isopropylmalate dehydrogenases family protein	336.085	480.04	67.75	211.005	70.335	304.345	33.64	57.695	0.700119	4.96066	1.59278	4.77835	1.10429	9.99064	5.8252
NRRL3_08281	pgx28B	exo-polygalacturonase Pgx28B	332.7	543.28	4.315	682.39	3.975	849.905	2.03	4.105	0.612391	77.1031	0.487551	83.6981	0.391456	163.892	81.0475
NRRL3_10884	lxrA	L-xylo-3-hexulose reductase LxrA	328.47	12.28	58.5	184.78	7.1	29.605	169.52	11.325	26.7484	5.61487	1.77763	46.2634	11.0951	1.93765	29.004
NRRL3_01338		calycin	325.25	339.615	16.21	85.02	52.055	43.37	56.01	12.48	0.957702	20.0648	3.82557	6.2482	7.49942	5.807	26.0617
NRRL3_10836		mitochondrial 2-oxodicarboxylate carrier protein	324.115	337.895	30.19	289.87	25.365	276.285	20.435	31.19	0.959218	10.7358	1.11814	12.778	1.17312	15.8608	10.3916
NRRL3_01181		nitroreductase	322.81	309.94	154.66	187.95	55.855	143.79	22.135	15.86	1.04152	2.08722	1.71753	5.77943	2.24501	14.5837	20.3537
NRRL3_02098		hypothetical protein	321.315	208.115	31.59	364.97	34.97	614.575	35.205	25.625	1.54393	10.1714	0.880387	9.1883	0.522825	9.12697	12.5391
NRRL3_05700		54S ribosomal protein Img2, mitochondrial (mL49)	319.22	298.535	42.555	383.035	41.22	461.07	35.425	42.505	1.06929	7.50135	0.833396	7.7443	0.692346	9.01115	7.51018
NRRL3_00808		ABC transporter, family 2, CDR-type	312.625	137.535	2.16	390.975	3.04	402.195	2.08	1.27	2.27306	144.734	0.799604	102.837	0.777297	150.3	246.161
NRRL3_01333	#N/A	#N/A	310.845	149.255	20.42	368.005	19.71	121.81	8.51	6.365	2.08264	15.2226	0.844676	15.7709	2.55188	36.527	48.8366
NRRL3_02523	ladA	L-arabinitol 4-dehydrogenase LadA	308.515	30.83	153.815	136.915	116.46	44.15	219.52	99.63	10.007	2.00575	2.25333	2.64911	6.98788	1.40541	3.09661
NRRL3_09546	adaD	O-methyltransferase AdaD	304.515	2482.66	74.66	30.755	277.25	39.075	26.575	86.975	0.122657	4.07869	9.90132	1.09834	7.79309	11.4587	3.50118
NRRL3_11028		SnoaL-like domain-containing protein	303.8	66.355	29.96	317.53	7.775	1252.59	382.805	72.14	4.5784	10.1402	0.95676	39.074	0.242537	0.793616	4.21126
NRRL3_01331		mitochondrial ATPase inhibitor, IATP	302.575	390.18	105.815	81.2	65.745	131.73	87.74	39.555	0.775475	2.85947	3.72629	4.60225	2.29693	3.44854	7.64948
NRRL3_06714		hypothetical protein	297.245	128	13.145	366.475	21.16	176.37	14.355	9.22	2.32223	22.6128	0.811092	14.0475	1.68535	20.7067	32.2392
NRRL3_05821		NADH-ubiquinone oxidoreductase 49 kDa subunit, mitochondrial	295.55	249.165	77.94	260.665	76.825	275.92	57.105	71.905	1.18616	3.79202	1.13383	3.84705	1.07114	5.17555	4.11028
NRRL3_09046		histidine acid phosphatase	291	101.89	33.045	518.715	41.87	400.19	81.745	62.45	2.85602	8.80617	0.561002	6.95008	0.727155	3.55985	4.65973
NRRL3_09190		NADH dehydrogenase [ubiquinone] 1 beta subcomplex subunit 8	281.715	257.215	82.65	234.045	94.1	277	56.045	69.225	1.09525	3.40853	1.20368	2.99378	1.01702	5.02659	4.06956
NRRL3_10378		cytochrome P450	279.335	189.445	93.16	186.985	163.265	107.335	36.855	152.34	1.47449	2.99844	1.49389	1.71093	2.60246	7.5793	1.83363
NRRL3_11176		isocitrate dehydrogenase, NAD-dependent	278.845	241.965	75.595	181.8	76.23	205.645	49.675	66.26	1.15242	3.68867	1.5338	3.65794	1.35595	5.61339	4.20835
NRRL3_08202		hypothetical protein	278.57	357.185	138.2	5.06	81.065	1.355	7.94	26.29	0.779904	2.0157	55.0534	3.43638	205.587	35.0844	10.596
NRRL3_10290		carnitine acetyltransferase	275.32	83.265	120.8	224.105	111.505	234.105	34.36	73.395	3.30655	2.27914	1.22853	2.46913	1.17605	8.01281	3.75121
NRRL3_01362		proteolipid membrane potential modulator	275.13	126.945	15.89	391.895	20.06	322.66	38.31	17.98	2.16732	17.3147	0.70205	13.7154	0.852693	7.18168	15.302
NRRL3_02571	pga28I	endo-polygalacturonase Pga28I	275.08	2575.84	4.8	98.89	5.155	531.855	5.13	4.14	0.106792	57.3083	2.78168	53.3618	0.517209	53.6218	66.4444
NRRL3_11712		short-chain dehydrogenase/reductase	273.95	236.445	4.94	597.88	5.8	644.555	20.875	10.22	1.15862	55.4555	0.458202	47.2328	0.425022	13.1234	26.8053
NRRL3_08860		glycosyltransferase family 32 protein	271.86	149.86	41.62	231.96	18.71	251.485	78.79	22.19	1.81409	6.53196	1.17201	14.5302	1.08102	3.45044	12.2515
NRRL3_02996		GTP cyclohydrolase II	267.545	307.455	3.96	426.225	1.56	359.99	2.54	0.825	0.870192	67.5619	0.627708	171.503	0.743201	105.333	324.297
NRRL3_09343		phosphoadenosine phosphosulfate reductase	266.92	429.485	28.915	213.53	28.385	329.135	28.26	28.28	0.621489	9.23119	1.25004	9.40356	0.810974	9.44515	9.43847
NRRL3_09929		aminotransferase, class I/classII	263.45	266.51	62.885	279.025	59.145	254.4	32.62	63.69	0.988518	4.18939	0.944181	4.45431	1.03557	8.07633	4.13644
NRRL3_08315		fatty acid hydroxylase	261.92	158.31	11.55	600.525	21.42	563.995	20.015	16.475	1.65448	22.6771	0.436152	12.2278	0.464401	13.0862	15.898
NRRL3_08789		MFS-type transporter	259.01	74.62	5.235	147.85	2.865	117.37	8.365	3.86	3.47105	49.4766	1.75184	90.4049	2.20678	30.9635	67.101
NRRL3_10297	pfkA	6-phosphofructokinase PfkA	256.39	141.295	39.285	408.24	40.62	400.86	31.045	29.995	1.81457	6.52641	0.628037	6.31192	0.6396	8.25866	8.54776
NRRL3_00251		uncharacterized protein	254.17	200.11	67.845	156.41	87.585	144.45	48.215	50.995	1.27015	3.74633	1.62502	2.90198	1.75957	5.2716	4.98421
NRRL3_05669		saccharopine dehydrogenase	251.765	400.635	49.59	173.77	45.625	264.97	27.55	44.305	0.628415	5.07693	1.44884	5.51814	0.950164	9.13848	5.68254
NRRL3_02774		adenylosuccinate synthase	251.485	327.79	44.855	172.705	44.72	219.53	25.315	35.695	0.767214	5.60662	1.45615	5.62355	1.14556	9.93423	7.04538
NRRL3_08703		serine peptidase	250.025	13.44	84.14	353.68	30.765	200.005	159.86	65.12	18.6031	2.97154	0.706924	8.12693	1.25009	1.56402	3.83945
NRRL3_06130		serine protease, secreted	249.605	125.015	44.335	504.045	67.595	528.435	269.6	88.825	1.9966	5.62998	0.495204	3.69265	0.472348	0.925835	2.81008
NRRL3_05286		uncharacterized protein	248.525	150.98	47.705	292.535	65.82	259.545	39.15	45.94	1.64608	5.20962	0.849556	3.77583	0.957541	6.34802	5.40977
NRRL3_06811		hypothetical protein	246.39	366.525	166.91	4.61	162.915	1.745	10.05	36.985	0.672232	1.47618	53.4469	1.51238	141.198	24.5164	6.66189
NRRL3_05019		coproporphyrinogen III oxidase	241.59	250.37	21.61	317.79	21.16	399.425	19.38	17.665	0.964932	11.1795	0.760219	11.4173	0.604844	12.4659	13.6762
NRRL3_07072		phosphoglycerate mutase, 2,3-bisphosphoglycerate-independent	239.27	277.5	51.965	196.655	51.19	193.485	40.7	45.38	0.862234	4.60445	1.2167	4.67416	1.23663	5.87887	5.27259
NRRL3_07823		saccharopine dehydrogenase	238.06	340.745	54.065	165.02	56.045	164.89	29.465	46.955	0.698646	4.40322	1.44261	4.24766	1.44375	8.07942	5.06996
NRRL3_02798		sphingolipid alpha-hydroxylase	234.835	282.79	53.48	372.935	49.19	399.42	30.69	39.865	0.830422	4.39108	0.629694	4.77404	0.58794	7.65184	5.89076
NRRL3_06930		aldo-keto reductase	233.255	146.03	26.865	226.375	23.635	197.585	56.25	60.27	1.59731	8.68249	1.03039	9.86905	1.18053	4.14676	3.87017
NRRL3_01837		short-chain dehydrogenase/reductase	233.085	231.365	48.745	222.025	44.29	212.435	42.85	45.21	1.00743	4.78172	1.04981	5.2627	1.09721	5.43956	5.15561
NRRL3_08378		spherulation-specific family 4 protein	230.79	217.62	82.415	183.885	92.76	219.13	54.925	43.51	1.06052	2.80034	1.25508	2.48803	1.05321	4.20191	5.3043
NRRL3_08662		hypothetical protein	229.595	50.115	14.255	235.79	15.075	83.745	12.185	6.985	4.58136	16.1063	0.973727	15.2302	2.7416	18.8424	32.8697
NRRL3_06855		hypothetical protein	227.525	18.17	25.465	1302.71	5.905	1006.67	577.72	90.41	12.522	8.93481	0.174655	38.5309	0.226017	0.393833	2.51659
NRRL3_05097		ammonium transporter	227.1	433.72	4.485	161.205	3.17	136.34	3.41	4.17	0.52361	50.6355	1.40877	71.6404	1.66569	66.5982	54.4604
NRRL3_08485		pyridoxine biosynthesis protein	226.765	296.555	49.08	197.545	86.44	218.465	24.995	75.96	0.764664	4.62031	1.14792	2.62338	1.03799	9.07241	2.98532
NRRL3_00316		aconitate hydratase, mitochondrial	223.42	251.975	27.585	191	20.92	236.635	17.34	28.32	0.886675	8.09933	1.16974	10.6797	0.944154	12.8847	7.88912
NRRL3_08858		hypothetical protein	221.92	116.47	55.195	168.31	40.055	158.435	77.17	42.96	1.90538	4.02065	1.31852	5.54038	1.4007	2.87573	5.16574
NRRL3_05017		mitochondrial carrier protein	221.43	447.65	57.395	169.9	45.75	243.955	32.1	65.89	0.49465	3.858	1.3033	4.84	0.907667	6.89813	3.3606
NRRL3_04031		flavodoxin	218.76	266.61	13.345	167.34	8.09	170.585	32.42	14.725	0.820524	16.3927	1.30728	27.0408	1.28241	6.74769	14.8564
NRRL3_02794		3-isopropylmalate dehydrogenase Leu2A	217.605	192.575	54.355	232.845	64.92	157.15	22.41	39.34	1.12998	4.0034	0.934549	3.35189	1.3847	9.71017	5.53139
NRRL3_05613		amidohydrolase	217.48	147.43	77.22	223.055	91.5	250.735	38.545	53.555	1.47514	2.81637	0.975006	2.37683	0.86737	5.64224	4.06087
NRRL3_02967		amino acid permease	216.72	126.79	47.945	376.475	27.72	408.43	200.69	132.92	1.70928	4.52018	0.575656	7.81818	0.530617	1.07987	1.63045
NRRL3_01586		zinc-type alcohol dehydrogenase	215.455	117.405	35	235.93	25.68	225.57	25.74	27.095	1.83514	6.15586	0.913216	8.38999	0.955158	8.37044	7.95184
NRRL3_08040		MICOS complex subunit Mic60	215.08	204.525	51.825	168.965	51.11	179.26	32.61	43.225	1.05161	4.15012	1.27293	4.20818	1.19982	6.59552	4.97582
NRRL3_11289		beta-glucosidase	213.48	139.28	107.835	168.16	127.46	202.35	132.22	42.54	1.53274	1.97969	1.26951	1.67488	1.055	1.61458	5.01834
NRRL3_04464		mitochondrial carrier protein, calcium-binding	210.16	349.245	23.57	105.975	19.07	160.15	18.77	33.65	0.601755	8.91642	1.98311	11.0205	1.31227	11.1966	6.24547
NRRL3_01606	abf51A	alpha-N-arabinofuranosidase Abf51A	209.105	5.175	28.17	207.425	9.66	22.28	80.615	11.775	40.4068	7.42297	1.0081	21.6465	9.38532	2.59387	17.7584
NRRL3_04731		fungal-specific membrane protein	207.445	59.17	11.18	335.245	8.69	150.615	14.06	6.11	3.50592	18.555	0.618786	23.8717	1.37732	14.7543	33.9517
NRRL3_04510		short-chain dehydrogenase/reductase	207.135	115.875	51.12	156.465	63.365	135.94	53.53	36.6	1.78757	4.05194	1.32384	3.26892	1.52372	3.86951	5.65943
NRRL3_01421		P-loop containing nucleoside triphosphate hydrolase	205.745	34.415	41.73	160.14	77.195	153.22	127.845	102.5	5.97835	4.93039	1.28478	2.66526	1.34281	1.60933	2.00727
NRRL3_08148		asparagine synthetase	202.695	346.99	33.655	105.18	33.685	161.13	15.615	23.65	0.584152	6.02273	1.92712	6.01737	1.25796	12.9808	8.57061
NRRL3_09602		pyruvate ferredoxin/flavodoxin oxidoreductase	201.775	244.55	14.715	149.395	12.85	153.425	14.075	9.005	0.825087	13.7122	1.35061	15.7023	1.31514	14.3357	22.407
NRRL3_03879		MFS-type sugar/inositol transporter	201.38	182.97	59.315	101.285	64.235	321.635	39.845	43.885	1.10062	3.39509	1.98825	3.13505	0.626113	5.05408	4.58881
NRRL3_05392		cysteine synthase	200.115	186.005	21.71	154.3	20.25	166.42	14.935	15.525	1.07586	9.21764	1.29692	9.88222	1.20247	13.3991	12.8899
NRRL3_01430		phosphoketolase	199.695	107.545	1.24	219.83	1.245	267.31	2.97	0.915	1.85685	161.044	0.908406	160.398	0.747054	67.2374	218.246
NRRL3_11574		zinc finger protein	198.54	227.625	99.05	170.89	86.05	208.91	30.855	49.3	0.872224	2.00444	1.1618	2.30726	0.950361	6.43461	4.02718
NRRL3_05319		fumarylacetoacetate hydrolase family protein	196.195	136.755	32.93	182.71	40.125	154.985	34.62	30.945	1.43465	5.95794	1.07381	4.8896	1.2659	5.6671	6.34012
NRRL3_06899		purine-cytosine permease	195.395	86.685	43.815	301.295	22.31	202.255	46.015	35.465	2.25408	4.45955	0.648517	8.75818	0.966082	4.24633	5.50952
NRRL3_08773		auxiliary activity family 3 protein	192.7	75.87	9.89	95.72	12.94	44.995	4.55	7.825	2.53987	19.4843	2.01316	14.8918	4.2827	42.3516	24.6262
NRRL3_11136		cysteine-rich secretory protein, allergen V5/Tpx-1-related	192.62	182.06	79.135	97.575	59.055	83.795	46.08	21.625	1.058	2.43407	1.97407	3.26171	2.29871	4.18012	8.90728
NRRL3_05270		altered inheritance of mitochondria protein 24	191.76	28.015	124.31	559.855	252.91	232.68	249.81	235.835	6.8449	1.5426	0.342517	0.758214	0.824136	0.767623	0.813111
NRRL3_04181		amino acid transporter, transmembrane domain-containing protein	190.625	80.47	20.03	230.815	15.82	174.6	11.665	13.78	2.3689	9.51697	0.825878	12.0496	1.09178	16.3416	13.8335
NRRL3_00594		antigen	190.305	176.61	43.87	143.1	53.16	139.805	34.89	43.005	1.07754	4.33793	1.32987	3.57985	1.36122	5.45443	4.42518
NRRL3_10146		O-methyltransferase, COMT-type	188.385	261.635	546.235	19.415	772.75	26.26	73.905	60.825	0.72003	0.344879	9.70306	0.243785	7.17384	2.54902	3.09716
NRRL3_07375		hypothetical protein	186.295	630.615	194.33	29.73	549.825	66.91	308.415	422.215	0.295418	0.958653	6.26623	0.338826	2.78426	0.60404	0.441233
NRRL3_08340		carboxymuconolactone decarboxylase-like protein	184.925	19.745	6.495	117.21	4.52	18.385	55.785	6.97	9.36566	28.4719	1.57772	40.9126	10.0585	3.31496	26.5316
NRRL3_08977		glutathione-dependent formaldehyde-activating enzyme	184.74	205.43	217.875	17.635	134.54	35.865	56.795	218.795	0.899284	0.847917	10.4758	1.37312	5.15098	3.25275	0.844352
NRRL3_09920		hypothetical protein	183.895	227.225	100.225	3.66	75.605	2.89	7.195	15.51	0.809308	1.83482	50.2445	2.43231	63.6315	25.5587	11.8565
NRRL3_03623		hypothetical protein	183.84	218.705	56.465	40.425	63.775	17.315	13.615	13.175	0.840584	3.25582	4.54768	2.88263	10.6174	13.5028	13.9537
NRRL3_10962		adenylylsulfate kinase	183.22	204.325	35.035	97.88	31.185	99.69	16.555	17.585	0.896709	5.22963	1.87188	5.87526	1.8379	11.0674	10.4191
NRRL3_08222		bZIP transcription factor	182.445	192.76	29.8	88.175	54.14	50.43	16.18	32.67	0.946488	6.12232	2.06912	3.36987	3.61779	11.276	5.58448
NRRL3_02099		fumarylacetoacetate hydrolase family protein	182.265	90.61	18.41	192.17	17.31	212.485	12.045	10.755	2.01153	9.90033	0.948457	10.5295	0.857778	15.132	16.947
NRRL3_05260	pgx28C	exo-polygalacturonase Pgx28C	182.06	83.365	3.5	162.83	5.345	75.345	2.58	2.045	2.18389	52.0171	1.1181	34.0617	2.41635	70.5659	89.0269
NRRL3_05126		hypothetical protein	181.24	188.285	63.035	6.545	62.83	0.86	3.105	24.75	0.962583	2.87523	27.6914	2.88461	210.744	58.3704	7.32283
NRRL3_10880		hypothetical protein	180.05	106.16	24.39	232.505	26.61	241.19	37.3	27.33	1.69602	7.38212	0.774392	6.76625	0.746507	4.82708	6.588
NRRL3_04264		N-acetylglucosaminyl-phosphatidylinositol de-N-acetylase-related protein	179.855	192.735	72.33	1.42	49.545	0.51	2.875	3.975	0.933172	2.48659	126.658	3.63013	352.657	62.5583	45.2465
NRRL3_04192		uncharacterized protein	179.16	142.64	30.295	112.67	36.53	143.86	47.67	36.27	1.25603	5.91385	1.59013	4.90446	1.24538	3.75834	4.93962
NRRL3_08439		MARVEL domain-containing protein	177.57	120.9	24.165	181.655	19.24	164.01	20.4	20.99	1.46873	7.34823	0.977512	9.22921	1.08268	8.70441	8.45974
NRRL3_00013		O-methyltransferase, COMT-type	177.17	8.675	32.21	359.335	13.775	116.985	158.745	24.385	20.4231	5.50047	0.49305	12.8617	1.51447	1.11607	7.26553
NRRL3_02994		uracil phosphoribosyltransferase	175.345	186.965	17.27	279.31	26.575	253.54	6.105	13.9	0.937849	10.1532	0.627779	6.59812	0.691587	28.7215	12.6147
NRRL3_00743		alpha-galactosidase	174.335	10.635	245.055	225.265	44.995	22.99	584.715	55.14	16.3926	0.711412	0.773911	3.87454	7.58308	0.298154	3.16168
NRRL3_01039	aygA/olvA	hydrolase AygA/OlvA	173.83	196.82	115.655	12.845	88.88	10.25	42.83	67.81	0.883193	1.503	13.5329	1.95578	16.959	4.0586	2.56349
NRRL3_00235		MFS-type sugar/inositol transporter	173.545	97.875	29.815	83.135	23.05	114.97	34.945	25.67	1.77313	5.82073	2.08751	7.52907	1.50948	4.96623	6.76062
NRRL3_10263		FAD-binding domain-containing protein	172.74	85.815	15.665	84.215	12.03	96.04	17.145	19.345	2.01293	11.0271	2.05118	14.3591	1.79863	10.0752	8.92944
NRRL3_02192		HAD hydrolase, subfamily IIA	169.02	236.63	33.68	154.705	14.955	134.69	75.075	17.91	0.71428	5.01841	1.09253	11.3019	1.25488	2.25135	9.43719
NRRL3_06352		purine nucleoside permease	167.275	83.105	5.275	141.175	4.465	99.955	6.55	4.87	2.01282	31.7109	1.18488	37.4636	1.6735	25.5382	34.348
NRRL3_03380		GDSL-like lipase/acylhydrolase family protein	165.325	194.025	45.885	193.055	48.59	178	32.33	35.765	0.852081	3.60303	0.856362	3.40245	0.928792	5.11367	4.62254
NRRL3_02480		MFS-type transporter	162.33	112.53	40.975	129.92	32.645	103.5	26.875	32.545	1.44255	3.96168	1.24946	4.97258	1.56841	6.04019	4.98786
NRRL3_08138		aspartic peptidase, extracellular	162.005	173.25	43.505	109.985	31.705	129.6	40.045	45.67	0.935094	3.72382	1.47297	5.10976	1.25004	4.04557	3.5473
NRRL3_00746		hypothetical protein	162	208.38	44.345	262.75	98.005	178.325	55.825	28.51	0.777426	3.65317	0.616556	1.65298	0.908454	2.90193	5.68222
NRRL3_05248		cytochrome c oxidase copper chaperone	160.12	258.45	30.975	112.95	34.65	182.65	29.66	34.52	0.61954	5.16933	1.41762	4.62107	0.876649	5.39852	4.63847
NRRL3_01208		isocitrate/isopropylmalate dehydrogenase	158.6	57.51	24.73	131.73	15.705	77.01	32.42	31.87	2.75778	6.41326	1.20398	10.0987	2.05947	4.89204	4.97647
NRRL3_06473		4-aminobutyrate aminotransferase	157.275	47.28	29.505	311.75	88.06	53.605	25.835	86.475	3.32646	5.33045	0.504491	1.786	2.93396	6.08767	1.81873
NRRL3_02835	pga28E	endo-polygalacturonase Pga28E	157.195	260.72	13.25	97.215	16.54	241.955	21.955	23.175	0.602927	11.8638	1.61698	9.50393	0.649687	7.15987	6.78296
NRRL3_03598		homoaconitase, mitochondrial	155.145	178.63	28.69	129.365	22.2	169.985	13.02	23.73	0.868527	5.40763	1.19928	6.98851	0.912698	11.9159	6.53793
NRRL3_10028		SET domain-containing protein	154.885	37.48	42.79	124.285	43.42	148.52	30.185	37.245	4.13247	3.61965	1.24621	3.56713	1.04286	5.13119	4.15854
NRRL3_01209		S-adenosyl-L-methionine dependent methyltransferase	154.645	71.39	7.43	57.67	4.235	42.335	4.99	5.83	2.1662	20.8136	2.68155	36.5159	3.65289	30.991	26.5257
NRRL3_07470		pectin methylesterase	154.055	172.36	36.345	213.21	6.04	294.495	185.565	25.56	0.893798	4.23868	0.722551	25.5058	0.523116	0.830194	6.02719
NRRL3_03244		hypothetical protein	151.99	12.18	0.88	515.865	0.64	482.185	6.245	3.365	12.4787	172.716	0.294631	237.484	0.315211	24.3379	45.1679
NRRL3_02434		D-isomer specific 2-hydroxyacid dehydrogenase	150.82	54.725	22.535	119.87	21.63	126.695	23.18	14.225	2.75596	6.6927	1.2582	6.97272	1.19042	6.50647	10.6025
NRRL3_01337		hypothetical protein	150.525	58.25	3.345	120.535	4.33	47.075	4.065	0.82	2.58412	45	1.24881	34.7633	3.19756	37.0295	183.567
NRRL3_08475		hypothetical protein	149.74	125.875	7.945	250.54	9.225	227.56	12.395	7.11	1.18959	18.8471	0.597669	16.232	0.658024	12.0807	21.0605
NRRL3_04846		MFS-type transporter	149.225	154.115	64.135	105.52	61.83	126.695	28.96	34.17	0.96827	2.32673	1.41419	2.41347	1.17783	5.1528	4.36713
NRRL3_03106		hypothetical protein	147.545	57.615	40.625	221.59	76.995	135.475	56.03	27.255	2.56088	3.63188	0.665847	1.91629	1.08909	2.63332	5.4135
NRRL3_05920		mitochondrial carrier protein	146.89	77.645	16.225	175.985	12.995	145.335	28.365	10.775	1.89182	9.05331	0.834673	11.3036	1.0107	5.17857	13.6325
NRRL3_03622		imidazole glycerol-phosphate dehydratase	144.955	148.54	20.415	125.09	15.49	138.255	12.745	21.53	0.975865	7.10042	1.15881	9.35797	1.04846	11.3735	6.7327
NRRL3_07814		versiconal hemiacetal acetate reductase	144.355	67.285	25.77	148.91	24.405	122.175	24.795	23.305	2.14543	5.60167	0.969411	5.91498	1.18154	5.82194	6.19416
NRRL3_11462		acetoacetyl-CoA synthase	139.91	33.255	41.865	205.92	18.79	115.65	21.63	14.43	4.20719	3.34193	0.679439	7.44598	1.20977	6.46833	9.69577
NRRL3_01205		hypothetical protein	137.62	68.72	24.225	114.945	18.455	77.215	64.035	32.575	2.00262	5.68091	1.19727	7.45706	1.7823	2.14914	4.22471
NRRL3_10558		alpha-L-rhamnosidase	137.14	38.395	5.65	226.17	7.925	103.77	19.21	12.12	3.57182	24.2726	0.606358	17.3047	1.32158	7.13899	11.3152
NRRL3_10866		MFS-type sugar/inositol transporter	136.13	6.495	291.195	329.385	15.985	12.575	740.73	13.99	20.9592	0.467487	0.413285	8.51611	10.8254	0.183778	9.73052
NRRL3_11693		MFS-type transporter	134.135	301.885	26.555	94.73	21.33	155.765	50.125	30.49	0.444325	5.05121	1.41597	6.28856	0.861137	2.67601	4.39931
NRRL3_04569		MFS-type sugar/inositol transporter	133.4	51.785	18.13	153.645	13.595	174.525	14.01	12.685	2.57604	7.35797	0.868235	9.81243	0.76436	9.52177	10.5164
NRRL3_00189		hypothetical protein	132.55	141.835	221.315	4.335	104.185	3.34	13.51	56.145	0.934537	0.59892	30.5767	1.27226	39.6856	9.81125	2.36085
NRRL3_06353		uncharacterized protein	132.455	30.835	19.965	122.165	18.86	86.6	16.235	15.125	4.29561	6.63436	1.08423	7.02306	1.5295	8.15861	8.75736
NRRL3_04683		zinc finger protein, C2H2-type	132.26	209.38	29.28	101.145	21.995	66.87	34.13	52.555	0.631674	4.51708	1.30763	6.01318	1.97787	3.87518	2.5166
NRRL3_00877		dihydroxy acid dehydratase, mitochondrial	132.235	155.67	25.995	101.58	24.285	101.3	17.88	27.475	0.849457	5.08694	1.30178	5.44513	1.30538	7.39569	4.81292
NRRL3_01899		hypothetical protein	131.685	149.375	56.67	104.86	34.205	107.18	37.31	18.79	0.881573	2.32372	1.25582	3.84988	1.22863	3.52948	7.00825
NRRL3_00053		oligopeptide transporter	130.82	10.34	21.64	204.94	8.38	178.735	31.72	20.49	12.6518	6.04529	0.638333	15.611	0.731922	4.12421	6.38458
NRRL3_09947		heme A synthase, type 2	130.155	155.54	15.07	100.355	10.59	130.725	10.555	13.91	0.836794	8.6367	1.29695	12.2904	0.99564	12.3311	9.35694
NRRL3_05101		hypothetical protein	129.945	172.045	51.405	0.465	32.09	0	1.415	2.405	0.755297	2.52787	279.452	4.04939	#DIV/0!	91.8339	54.0312
NRRL3_05584		MFS-type transporter	129.865	27.725	33.425	197.52	15.34	145.08	116.11	34.19	4.68404	3.88527	0.657478	8.46578	0.895127	1.11847	3.79833
NRRL3_05195		hypothetical protein	129.49	13.13	92.345	175.78	20.975	90.65	488.215	62.205	9.86215	1.40224	0.736659	6.17354	1.42846	0.265232	2.08167
NRRL3_01782	catR	catalase CatR	128.775	51.875	1.235	176.39	1.205	123.805	2.98	0.785	2.48241	104.271	0.730058	106.867	1.04014	43.2131	164.045
NRRL3_03772		lytic polysaccharide monooxygenase	128.555	125.92	47.11	1.2	32.855	0.91	1.955	4.27	1.02093	2.72883	107.129	3.9128	141.269	65.757	30.1066
NRRL3_09353		uroporphyrin-III C-methyltransferase	128.175	124.56	10.96	125.085	12.19	83.18	7.76	9.5	1.02902	11.6948	1.0247	10.5148	1.54094	16.5174	13.4921
NRRL3_11227		coatomer complex subunit epsilon	127.835	93.955	42.045	109.815	42.965	103.075	25.515	36.575	1.3606	3.04043	1.16409	2.97533	1.24021	5.01019	3.49515
NRRL3_06977		large subunit of acetolactate synthase involved in branched-chain amino acid biosynthesis under hypoxic conditions	126.24	166.93	32.45	133.08	30.115	151.485	22.12	32.705	0.756245	3.89029	0.948602	4.19193	0.83335	5.70705	3.85996
NRRL3_05676		homoserine dehydrogenase	126.125	110.705	25.775	84.885	28.31	81.535	12.785	13.39	1.13929	4.89331	1.48583	4.45514	1.54688	9.86508	9.41934
NRRL3_05164	chi18A	chitinase Chi18A	126.11	198.94	87.075	1.95	73.585	0.56	5.53	17.17	0.63391	1.44829	64.6718	1.7138	225.196	22.8047	7.34479
NRRL3_00621		thioesterase superfamily protein	125.91	148.965	19.73	117.22	25.84	100.125	22.71	25.465	0.845232	6.38165	1.07413	4.87268	1.25753	5.54425	4.94443
NRRL3_05625		fatty acid oxygenase, oxylipin biosynthesis	125.51	131.685	271.53	7.805	242.46	7.09	22.78	25.04	0.953108	0.462233	16.0807	0.517652	17.7024	5.50966	5.01238
NRRL3_10559		glycoside hydrolase family 28 protein	125.04	46.455	1.08	286.39	1.175	228.27	2.435	2.55	2.69164	115.778	0.436607	106.417	0.547772	51.3511	49.0353
NRRL3_02613		mRNP complex component	124.485	131.035	38.14	106	34.115	114.485	24.165	33.32	0.950013	3.2639	1.17439	3.64898	1.08735	5.15146	3.73604
NRRL3_01495	lraC	L-rhamnonate dehydratase lraC	123.365	27.13	12.8	11.595	8.935	2.2	1.855	5.035	4.54718	9.63789	10.6395	13.8069	56.075	66.504	24.5015
NRRL3_10968		glycine cleavage system T protein	122.415	40.28	92.86	112.975	178.345	17.33	23.35	207.73	3.0391	1.31827	1.08356	0.686394	7.06376	5.24261	0.589299
NRRL3_04703		hypothetical protein	120.61	46.07	16.27	149.65	18.53	164.515	16.66	14.28	2.61797	7.41303	0.805947	6.5089	0.733125	7.2395	8.44608
NRRL3_09373		aspartate-semialdehyde dehydrogenase	120.015	201.09	18.76	95.955	19.51	112.225	8.91	17.445	0.596822	6.39739	1.25074	6.15146	1.06941	13.4697	6.87962
NRRL3_02449		citrate synthase	119.215	93.64	44.625	35.075	44.085	32.37	15.345	19.13	1.27312	2.67148	3.39886	2.70421	3.68289	7.76898	6.23183
NRRL3_07822		activator of heat shock protein 90 ATPase	117.14	116.31	34.83	135.43	36.495	160.915	23.195	24.645	1.00714	3.36319	0.864949	3.20975	0.727962	5.05023	4.75309
NRRL3_07002		electron transfer flavoprotein-ubiquinone oxidoreductase	116.63	115.25	27.41	116.29	23.08	115.915	17.43	22.58	1.01197	4.25502	1.00292	5.05329	1.00617	6.69134	5.16519
NRRL3_02479		exo-beta-1,4-galactanase	115.64	29.4	15.405	126.185	11.005	27.4	11.705	9.965	3.93333	7.50665	0.916432	10.508	4.22044	9.87954	11.6046
NRRL3_00686		glycine dehydrogenase (decarboxylating)	115.605	36.175	59.99	132.22	138.275	11.925	4.52	172.145	3.19572	1.92707	0.874338	0.836051	9.69434	25.5763	0.671556
NRRL3_08720		hypothetical protein	115.48	76.355	13.965	55.4	7.96	26.425	5.535	6.975	1.51241	8.26924	2.08448	14.5075	4.3701	20.8636	16.5563
NRRL3_05966		3-hydroxyisobutyrate dehydrogenase-related protein	115.39	91.955	15.05	91.41	12.58	74.605	16.14	15.45	1.25485	7.66711	1.26233	9.1725	1.54668	7.14932	7.46861
NRRL3_00886		ornithine carbamoyltransferase, mitochondrial	115.39	212.485	26.665	104.985	24.075	163.08	19.645	28.44	0.54305	4.3274	1.09911	4.79294	0.707567	5.87376	4.05731
NRRL3_10308		hypothetical protein	114.7	54.43	6.86	109.795	7.825	89.495	3.455	4.86	2.10729	16.7201	1.04467	14.6581	1.28164	33.1983	23.6008
NRRL3_04058		hypothetical protein	114.505	51.97	25.34	124.73	13.34	117.105	29.465	13.155	2.20329	4.51875	0.918023	8.58358	0.977798	3.88614	8.70429
NRRL3_00240	#N/A	#N/A	114.35	36.49	19.57	212.965	37.18	197.305	236.325	39.155	3.13374	5.84313	0.536943	3.07558	0.57956	0.483868	2.92044
NRRL3_09372		FAD-linked oxidase	113.685	62.99	28.365	133.095	21.655	67.365	56.955	35.43	1.80481	4.00793	0.854164	5.24983	1.6876	1.99605	3.20872
NRRL3_06189		non-ribosomal peptide synthetase-like protein	111.7	141.68	105.74	28.12	122.225	11.85	18.27	23.5	0.788396	1.05636	3.97226	0.913888	9.42616	6.11385	4.75319
NRRL3_08223		branched-chain-amino-acid aminotransferase, mitochondrial	111.5	143.28	20.71	82.785	19.995	76.175	15.39	23.325	0.778197	5.38387	1.34686	5.57639	1.46373	7.24496	4.78028
NRRL3_02198		D-isomer specific 2-hydroxyacid dehydrogenase	111.435	133.595	16.27	88.02	13.84	98.93	19.36	16.03	0.834126	6.84911	1.26602	8.05166	1.1264	5.75594	6.95165
NRRL3_08979		S-adenosyl-L-methionine dependent methyltransferase	109.87	112.655	118.54	8.95	54.445	15.07	35.42	124.025	0.975279	0.92686	12.276	2.018	7.29064	3.10192	0.88587
NRRL3_09588		3'(2'),5'-bisphosphate nucleotidase	109.465	103.92	38.05	75.385	40.2	74.315	21.52	24.28	1.05336	2.87687	1.45208	2.72301	1.47299	5.08666	4.50844
NRRL3_07806		arylformamidase	109.325	110.825	29.715	86.085	33.53	65.245	15.91	27.525	0.986465	3.67912	1.26997	3.26051	1.67561	6.87146	3.97184
NRRL3_07380		non-ribosomal peptide synthetase-like protein	108.61	73.525	63.91	12.515	19.915	15.255	18.7	41.38	1.47718	1.69942	8.67839	5.45368	7.11963	5.80802	2.6247
NRRL3_10261		MFS-type transporter	107.305	67.015	21.385	41.855	15.32	44.8	21.285	29.72	1.60121	5.01777	2.56373	7.00424	2.3952	5.04134	3.61053
NRRL3_09880		short-chain dehydrogenase/reductase	105.45	82.885	39.085	219.305	12.575	129.035	126.91	49.075	1.27224	2.69797	0.480837	8.38569	0.81722	0.830904	2.14875
NRRL3_06177		translation initiation factor 2 subunit family protein	105.415	98.715	24.055	174.04	20.34	237.775	26.595	30.295	1.06787	4.38225	0.605694	5.18265	0.443339	3.96371	3.47962
NRRL3_04471	xkiA	D-xylulose kinase XkiA	105.35	59.73	18.48	39.65	12.215	33.815	23.115	15.06	1.76377	5.70076	2.657	8.62464	3.11548	4.55765	6.99535
NRRL3_09252		fungal-specific transcription factor	105.325	169.305	15.265	101.11	15.935	117.53	34.365	16.85	0.622102	6.89977	1.04169	6.60966	0.896154	3.06489	6.25074
NRRL3_06915		carbamoyl-phosphate synthase, large subunit	105.135	235.045	27.455	70.175	23.605	87.285	16.09	24.085	0.447297	3.82936	1.49818	4.45393	1.2045	6.53418	4.36517
NRRL3_09864		short-chain dehydrogenase/reductase	103.995	65.565	24.25	94.94	30.575	43.76	13.48	9.685	1.58614	4.28845	1.09538	3.40131	2.37649	7.71476	10.7377
NRRL3_11427		hypothetical protein	103.99	114.99	8.035	119.685	4.425	118.61	7.93	9.465	0.90434	12.9421	0.868864	23.5006	0.876739	13.1135	10.9868
NRRL3_01978		uroporphyrinogen decarboxylase	103.91	80.265	24.8	68.965	31.79	56.26	15.97	17.62	1.29459	4.18992	1.50671	3.26864	1.84696	6.50657	5.89728
NRRL3_02283		uncharacterized protein	103.445	133.005	2.975	41.82	4.525	41.995	2.81	2.855	0.777753	34.7714	2.47358	22.8608	2.46327	36.8132	36.2329
NRRL3_01340		zinc-type alcohol dehydrogenase	99.18	134.615	7.75	5.66	19.925	2.3	3.77	0.2	0.736768	12.7974	17.523	4.97767	43.1217	26.3077	495.9
NRRL3_01368		six-hairpin glycosidase-like protein	98.87	1.625	67.74	110.54	1.19	9.295	203.635	1.205	60.8431	1.45955	0.894427	83.084	10.6369	0.485526	82.0498
NRRL3_02551		amidohydrolase	98.445	91.455	40.13	56.01	33.575	41.27	27.03	18.735	1.07643	2.45315	1.75763	2.93209	2.38539	3.64206	5.2546
NRRL3_10646		chorismate synthase	97.955	159.955	31.84	73.415	31.41	77.87	16.535	31.74	0.612391	3.07648	1.33426	3.11859	1.25793	5.9241	3.08617
NRRL3_10289		carbonic anhydrase	97.64	60.705	0.16	180.67	0.83	229.675	1.655	0.17	1.60843	610.25	0.540433	117.639	0.425122	58.997	574.353
NRRL3_08380		glycoside hydrolase family 12 protein	96.8	55.945	10.37	39.365	6.87	27.795	7.435	3.26	1.73027	9.33462	2.45904	14.0902	3.48264	13.0195	29.6933
NRRL3_08513		squalene epoxidase	96.67	119.865	9.375	128.1	7.715	148.42	7.54	9.62	0.806491	10.3115	0.754645	12.5301	0.651327	12.821	10.0489
NRRL3_05264		formate-tetrahydrofolate ligase	96.18	72.175	26.215	83.32	22.47	46.465	13.495	21.835	1.33259	3.66889	1.15434	4.28037	2.06995	7.12708	4.40485
NRRL3_02557		methionine aminopeptidase	96.1	15.24	176.875	276.44	188.885	193.595	474.29	397.255	6.30577	0.543322	0.347634	0.508775	0.496397	0.202619	0.24191
NRRL3_00092	abn43A	endo-1,5-alpha-arabinanase Abn43A	95.345	15.355	1646.56	50.84	87.035	13.925	6445.85	279.52	6.20938	0.0579057	1.87539	1.09548	6.84704	0.0147917	0.341103
NRRL3_06102		hypothetical protein	94.925	100.1	12.2	149.57	10.735	160.355	9.855	12.28	0.948302	7.78074	0.634653	8.84257	0.591968	9.63217	7.73005
NRRL3_00041		NAD(P)-binding domain-containing protein	94.805	22.405	10.075	15.81	35.54	18.72	27.54	6	4.23142	9.40993	5.99652	2.66756	5.06437	3.44245	15.8008
NRRL3_11737		sugar phosphate transporter	94.44	111.63	37.665	71.515	15.64	80.075	45.755	17.685	0.846009	2.50737	1.32056	6.03836	1.17939	2.06404	5.34012
NRRL3_02289		uncharacterized protein	94.385	51.52	43.55	35.025	28.295	30.235	15.485	28.1	1.83201	2.16728	2.69479	3.33575	3.12171	6.09525	3.3589
NRRL3_09965		14-alpha sterol demethylase	94.08	73.6	12.63	171.055	13.985	174.27	13.51	14.56	1.27826	7.44893	0.549999	6.72721	0.539852	6.96373	6.46154
NRRL3_00096		hypothetical protein	93.57	121.95	25.935	32.235	38.785	25.875	13.805	11.725	0.767282	3.60787	2.90275	2.41253	3.61623	6.77798	7.98038
NRRL3_00509		zinc-type alcohol dehydrogenase	92.38	41.59	23.2	64.73	13.35	61.775	65.07	26.7	2.22121	3.9819	1.42716	6.91985	1.49543	1.4197	3.45993
NRRL3_08414		serine hydrolase FSH family protein	91.9	221.43	18.57	27.1	27.75	27.04	12.565	11.39	0.41503	4.94884	3.39114	3.31171	3.39867	7.31397	8.06848
NRRL3_00220		homoserine O-acetyltransferase	90.86	107.885	13.885	67.315	11.905	79.995	20.105	13.675	0.842193	6.54375	1.34977	7.63209	1.13582	4.51927	6.64424
NRRL3_02448		2-methylcitrate dehydratase	89.31	65.425	47.1	34.705	47.92	33.89	16.61	21.965	1.36507	1.89618	2.5734	1.86373	2.63529	5.37688	4.06601
NRRL3_02489		regulatory protein BrlA	89.2	145.255	92.27	12.38	59.99	14.145	24.06	95.01	0.614092	0.966728	7.20517	1.48691	6.30612	3.7074	0.938849
NRRL3_01957		sodium/solute symporter	88.75	50.675	1.28	94.61	1.4	34.015	0.78	0.895	1.75136	69.3359	0.938062	63.3929	2.60914	113.782	99.162
NRRL3_02610		histidinol-phosphate aminotransferase	88.535	83.1	18.4	57.685	27.945	53.02	12.68	15.93	1.0654	4.81168	1.5348	3.16819	1.66984	6.98226	5.55775
NRRL3_00807		amino acid permease	88.36	35.685	9.265	71.26	16.705	48.31	9.5	10.29	2.47611	9.53697	1.23997	5.28943	1.82902	9.30105	8.58698
NRRL3_06586		aspartate kinase	86.985	134.715	22.555	61.205	15.645	72.765	11.825	23.34	0.645696	3.85657	1.42121	5.55992	1.19542	7.35603	3.72686
NRRL3_09218		hypothetical protein	86.905	57.52	13.34	127.59	16.8	122.54	9.455	12.57	1.51087	6.51462	0.681127	5.17292	0.709197	9.19143	6.91368
NRRL3_01514		copper amine oxidase	84.315	19.79	21.83	41.59	32.345	16.505	18.36	18.81	4.26049	3.86235	2.02729	2.60674	5.10845	4.59232	4.48246
NRRL3_11102		proton-dependent oligopeptide transporter	84.19	16.09	207.335	174.325	26.5	103.32	102.72	46.2	5.23244	0.406058	0.482949	3.17698	0.814847	0.819607	1.82229
NRRL3_06856		cytochrome P450	83.8	5.645	2.73	636.2	0.565	374.855	109.5	11.655	14.845	30.696	0.13172	148.319	0.223553	0.765297	7.19005
NRRL3_04911		zinc finger protein, RING-type	83.53	72.565	7.18	220.505	12.555	358.425	22.01	16.655	1.15111	11.6337	0.378812	6.65313	0.233047	3.79509	5.01531
NRRL3_08738		endo-1,6-beta-D-glucanase	83.45	116.175	12.59	31.635	26.15	60.235	14.465	16.66	0.718313	6.62828	2.6379	3.1912	1.38541	5.7691	5.009
NRRL3_05933		adenylosuccinate lyase	83.355	130.44	26.87	51.435	27.77	72.435	12.705	24.53	0.639029	3.10216	1.62059	3.00162	1.15076	6.5608	3.39808
NRRL3_01868		cytochrome P450	83.195	96.76	35.32	58.79	34.01	75.61	16.465	22.69	0.859808	2.35546	1.41512	2.44619	1.10032	5.05284	3.66659
NRRL3_07037		hypothetical protein	83.15	29.315	16.235	112.115	17.915	70.655	16.91	13.31	2.83643	5.12165	0.741649	4.64136	1.17685	4.91721	6.24718
NRRL3_09547	adaC	FAD-dependent monooxygenase AdaC	82.87	548.755	17.97	9.465	61.025	11.205	4.715	9.935	0.151015	4.61157	8.75541	1.35797	7.39581	17.5758	8.34122
NRRL3_03248		EthD domain-containing protein	82.035	14.645	24.955	188.31	29.035	121.47	36.21	17.82	5.60157	3.28732	0.435638	2.82538	0.675352	2.26553	4.60354
NRRL3_05624		uncharacterized protein	81.545	89.91	245.745	7.23	228.415	6.465	16.235	15.775	0.906963	0.331828	11.2787	0.357004	12.6133	5.02279	5.16926
NRRL3_08816		glycosyltransferase family 32 protein	80.865	30.535	9.805	92.88	10.445	112.375	21.59	4.2	2.64827	8.24732	0.87064	7.74198	0.7196	3.74548	19.2536
NRRL3_07078		fatty acid hydroxylase	79.62	52.985	14.325	172.125	26.39	161.935	30.135	17.77	1.50269	5.55812	0.462571	3.01705	0.491679	2.64211	4.48059
NRRL3_11428		hypothetical protein	79.255	78.465	36.86	29.89	23.16	33.805	9.96	17.165	1.01007	2.15016	2.65156	3.42206	2.34448	7.95733	4.61724
NRRL3_08527		pyridine nucleotide-disulfide oxidoreductase	78.7	66.155	10.26	113.29	10.16	93.625	13.845	11.51	1.18963	7.67057	0.694677	7.74606	0.840587	5.68436	6.83753
NRRL3_10377		multicopper oxidase	78.445	48.435	20.67	48.73	34.215	28.225	7.955	22.275	1.61959	3.79511	1.60979	2.29271	2.77927	9.86109	3.52166
NRRL3_09531		thioredoxin peroxidase, AhpC/TSA family	77.81	41.865	19.32	64.76	19.05	56.68	12.995	14.14	1.85859	4.02743	1.20151	4.08451	1.37279	5.98769	5.50283
NRRL3_00660		carboxylesterase	77.505	136.895	12.385	159.595	9.47	140.965	10.71	11.915	0.566164	6.25797	0.485636	8.18427	0.549817	7.23669	6.50483
NRRL3_06851		UDP-glucuronosyl/UDP-glucosyltransferase	77.44	32.16	2.845	249.17	3.92	161.4	20.905	4.165	2.40796	27.2197	0.310792	19.7551	0.479802	3.70438	18.593
NRRL3_07644		hypothetical protein	76.96	88.605	40.975	6.795	26.41	4.61	15.59	15.095	0.868574	1.87822	11.326	2.91405	16.6941	4.9365	5.09838
NRRL3_06935		NAD-dependent epimerase/dehydratase family protein	76.88	62.84	10.255	55.755	9.995	47.635	17.3	15.215	1.22342	7.49683	1.37889	7.69185	1.61394	4.44393	5.05291
NRRL3_04347		uncharacterized protein, mitochondrial	76.77	82.7	23.985	38.23	23.155	72.995	14.12	19.765	0.928295	3.20075	2.00811	3.31548	1.05172	5.43697	3.88414
NRRL3_02391		catechol oxidase	76.53	36.765	10.39	172.22	11.595	109.16	11.195	15.62	2.0816	7.36574	0.444373	6.60026	0.701081	6.83609	4.89949
NRRL3_06738		endoplasmic reticulum oxidoreductin 1	76.2	75.285	17.735	89.19	18.13	94.05	13.885	21.57	1.01215	4.29659	0.854356	4.20298	0.810207	5.48794	3.53268
NRRL3_06178		glutathione-dependent formaldehyde-activating enzyme	76.11	78.825	7.45	92.91	19.615	124.955	10.965	13.065	0.965557	10.2161	0.81918	3.88019	0.609099	6.94118	5.82549
NRRL3_00758		anoctamin	75.895	54.08	14.405	89.8	12.895	76.165	24.78	15.125	1.40338	5.26866	0.845156	5.88561	0.996455	3.06275	5.01785
NRRL3_05203		lysophospholipase	74.995	48.645	7.105	160.445	16.465	154.7	32.405	16.86	1.54168	10.5552	0.467419	4.55481	0.484777	2.3143	4.4481
NRRL3_06190		O-methyltransferase, COMT-type	74.94	114.36	78.465	10.04	137.42	6.265	12.035	15.085	0.655299	0.955076	7.46414	0.545335	11.9617	6.22684	4.96785
NRRL3_04224		hypothetical protein	74.735	41.44	32.77	0.84	11.135	1.89	5.105	11.49	1.80345	2.28059	88.9702	6.71172	39.5423	14.6396	6.50435
NRRL3_00798		aquaporin-like protein	74.7	81.615	10.53	122.9	11.32	138.92	14.43	19.48	0.915273	7.09402	0.607811	6.59894	0.53772	5.17672	3.8347
NRRL3_04269		hypothetical protein	74.34	40.72	4.345	130.8	5.305	126.46	3.215	6.25	1.82564	17.1093	0.568349	14.0132	0.587854	23.1229	11.8944
NRRL3_03721		aldehyde dehydrogenase	74.225	65.925	12.025	82.76	11.97	82.33	8.525	10.815	1.1259	6.17256	0.89687	6.20092	0.901555	8.70674	6.86315
NRRL3_06762		Ser-Thr-rich GPI-anchored protein	74.035	86.3	35.87	1.655	28.53	0.16	1.67	4.58	0.857879	2.06398	44.7341	2.59499	462.719	44.3323	16.1648
NRRL3_09389		pyridine nucleotide-disulfide oxidoreductase	73.835	41.215	16.135	59.61	12.6	52.47	13.06	12.3	1.79146	4.57608	1.23863	5.85992	1.40719	5.65352	6.00285
NRRL3_08986		S-adenosyl-L-methionine-dependent methyltransferase	73.735	30.585	16.225	145.905	26.82	59.92	8.39	30.73	2.41082	4.54453	0.505363	2.74925	1.23056	8.78844	2.39945
NRRL3_11265		hypothetical protein	73.665	65.175	54.125	7.25	47.295	6.14	14.095	28.435	1.13026	1.36102	10.1607	1.55756	11.9976	5.22632	2.59065
NRRL3_08005		prolyl oligopeptidase, family S9	73.49	30.245	12.945	106.315	11.115	46.17	11.445	10.335	2.42982	5.6771	0.691248	6.61179	1.59173	6.42114	7.11079
NRRL3_11274		zinc finger protein, C2H2-type	73.48	156.07	19.095	81.965	9.345	103.965	14.45	8.46	0.470814	3.84813	0.89648	7.86303	0.706776	5.08512	8.68558
NRRL3_08031		translation elongation factor G, mitochondrial	72.995	120.845	22.36	43.445	15.935	61.105	12.08	15.855	0.604038	3.26453	1.68017	4.5808	1.19458	6.04263	4.60391
NRRL3_04285		aldehyde dehydrogenase	72.33	23.26	9.415	53.135	17.275	22.755	10.76	12.215	3.10963	7.68242	1.36125	4.18698	3.17864	6.72212	5.92141
NRRL3_07858		transcriptional regulator PAI 2-type	71.88	80.84	12.205	134.03	25.285	129.57	15.76	38.98	0.889164	5.88939	0.536298	2.84279	0.554758	4.56091	1.84402
NRRL3_10900		hypothetical protein	71.86	74.735	26.85	1.545	17.765	0.95	0.79	3.98	0.961531	2.67635	46.5113	4.04503	75.6421	90.962	18.0553
NRRL3_00970		lipopolysaccharide-induced tumour necrosis factor alpha factor	71.78	71.6	51.4	3.62	102.145	2.61	12.98	25.695	1.00251	1.3965	19.8287	0.702727	27.5019	5.53005	2.79354
NRRL3_11738		beta-galactosidase	71.655	7.155	3.025	222.435	2.325	64.455	4.64	3.45	10.0147	23.6876	0.322139	30.8194	1.11171	15.4429	20.7696
NRRL3_08817		glycosyltransferase family 32 protein	71.485	20.705	4.155	98.63	5.03	152.585	14.975	3.5	3.45255	17.2046	0.724779	14.2117	0.468493	4.77362	20.4243
NRRL3_02321		histidine-tRNA ligase, cytosolic and mitochondrial	71.475	81.635	36.43	41.66	29.44	52.715	13.175	25.15	0.875544	1.96198	1.71567	2.42782	1.35588	5.42505	2.84195
NRRL3_00968		6-phosphogluconate dehydrogenase domain-containing protein	71.47	72.31	10.6	88.275	8.49	74.15	45.015	25.5	0.988383	6.74245	0.809629	8.41814	0.963857	1.58769	2.80275
NRRL3_11233		3-hydroxyisobutyrate dehydrogenase-related protein	71.375	59.91	17.585	60.23	19.12	36.105	7.535	8.93	1.19137	4.05886	1.18504	3.733	1.97687	9.47246	7.99272
NRRL3_03999		NmrA-like family protein	71.275	62.055	65.46	12.515	42.34	21.36	32.685	89.6	1.14858	1.08883	5.69517	1.6834	3.33684	2.18066	0.79548
NRRL3_06060		MFS-type transporter	71.215	97.275	6.675	82.305	2.815	105.52	2.905	4.67	0.7321	10.6689	0.865257	25.2984	0.674896	24.5146	15.2495
NRRL3_00350		CsbD-like protein	71.135	56.71	15.62	72.375	13.47	35.945	16.13	8.205	1.25436	4.5541	0.982867	5.28099	1.979	4.41011	8.66971
NRRL3_07109		threonine synthase	71.09	110.51	12.875	49.15	12.73	55.52	5.22	12.285	0.64329	5.52155	1.44639	5.58445	1.28044	13.6188	5.78673
NRRL3_04112		dihydroxy-acid/6-phosphogluconate dehydratase	70.335	82.735	12.685	36.755	11.69	34.605	12.39	9.8	0.850124	5.54474	1.91362	6.01668	2.03251	5.67676	7.17704
NRRL3_08788		alpha/beta hydrolase fold protein	70.155	14.635	8.375	75.085	4.475	49.075	11.56	6.055	4.79365	8.37672	0.934341	15.6771	1.42955	6.06877	11.5863
NRRL3_07685		ABC transporter, mitochondrial	69.93	68.135	18.16	44.4	17.78	34.93	11.575	14.955	1.02634	3.85077	1.575	3.93307	2.002	6.04147	4.67603
NRRL3_07785		ribonuclease E inhibitor RraA/dimethylmenaquinone methyltransferase domain-containing protein	69.92	46.235	20.95	48.15	20.76	92.08	13.545	12.495	1.51227	3.33747	1.45213	3.36802	0.75934	5.16205	5.59584
NRRL3_05962		hypothetical protein	69.82	61.66	31.185	2.67	23.5	0.985	3.405	12.4	1.13234	2.2389	26.1498	2.97106	70.8832	20.5051	5.63065
NRRL3_11730		glutathione S-transferase, C-terminal domain-containing protein	69.72	212.96	9.82	4.96	53.05	5.53	2.44	22.825	0.327385	7.0998	14.0565	1.31423	12.6076	28.5738	3.05455
NRRL3_00725		mitochondrial zinc maintenance protein, mitochondrial	68.79	97.065	21.36	61.55	21.995	70.46	12.605	20.55	0.7087	3.22051	1.11763	3.12753	0.976299	5.45736	3.34745
NRRL3_04651		O-methyltransferase, COMT-type	68.775	2.395	21.73	393.545	2.17	35.99	43.225	2.845	28.7161	3.16498	0.174758	31.6935	1.91095	1.59109	24.174
NRRL3_10606		mitochondrial carrier protein	68.64	64.87	24.755	72.045	30.16	39.385	10.74	27.995	1.05812	2.77277	0.952738	2.27586	1.7428	6.39106	2.45187
NRRL3_01443		hypothetical protein	68.58	9.875	0.73	50.9	0.745	16.92	1.865	9.455	6.94481	93.9452	1.34735	92.0537	4.05319	36.7721	7.25331
NRRL3_07924		ubiquitin 3 binding protein	68.51	206.545	16.66	9.09	14.8	10.935	11.705	12.56	0.331695	4.11224	7.53685	4.62905	6.2652	5.85305	5.45462
NRRL3_05519		hypothetical protein	68.415	55.84	31.965	51.52	27.54	17.01	87.93	13.21	1.2252	2.14031	1.32793	2.4842	4.02205	0.778062	5.17903
NRRL3_01040	brnA	multicopper oxidase BrnA	68.13	110.74	59.95	8.185	37.965	4.87	16.005	27.665	0.615225	1.13645	8.32376	1.79455	13.9897	4.25679	2.46268
NRRL3_01481		ATP phosphoribosyltransferase, long form	68.05	117.045	16.31	43.48	13.02	53.355	8.04	19.57	0.5814	4.17229	1.56509	5.22657	1.27542	8.46393	3.47726
NRRL3_03036		hypothetical protein	67.945	46.595	8.37	77.845	7.755	73.59	10.855	8.455	1.4582	8.11768	0.872824	8.76144	0.923291	6.25933	8.03607
NRRL3_09863		alpha-hydroxy acid dehydrogenase, FMN-dependent	67.835	240.23	0.265	17.33	0.18	14.005	0.18	0	0.282375	255.981	3.91431	376.861	4.84363	376.861	#DIV/0!
NRRL3_04501		hypothetical protein	67.75	85.47	23.555	45.525	23.395	67.09	13.22	21.85	0.792676	2.87625	1.48819	2.89592	1.00984	5.12481	3.10069
NRRL3_02868		O-methyltransferase, COMT-type	67.72	84.125	39.25	28.855	17.745	71.12	7.76	32.15	0.804993	1.72535	2.34691	3.81629	0.952193	8.7268	2.10638
NRRL3_10401		porphobilinogen deaminase	67.47	46.1	15.86	62.83	17.27	64	13.465	17.59	1.46356	4.2541	1.07385	3.90677	1.05422	5.01077	3.8357
NRRL3_01237		pectin lyase	66.25	246.25	0.47	12.415	0.095	7.76	0.48	0.095	0.269036	140.957	5.33629	697.368	8.53737	138.021	697.368
NRRL3_09282		glutaryl-CoA dehydrogenase	65.305	44.84	12.86	63.605	11.805	38.515	7.36	7.31	1.4564	5.07815	1.02673	5.53198	1.69557	8.87296	8.93365
NRRL3_05513		protein kinase	64.325	49.12	9.845	71.81	13.285	31.765	8.855	11.67	1.30955	6.53377	0.895767	4.84193	2.02503	7.26426	5.512
NRRL3_00443		hydrophobin	64.075	64.39	41.24	1.8	30.9	1.445	8.78	27.295	0.995108	1.55371	35.5972	2.07362	44.3426	7.29784	2.3475
NRRL3_01334		non-ribosomal peptide synthetase	64.04	68.645	3.94	38.85	8.525	8.68	2.35	0.825	0.932916	16.2538	1.64839	7.51202	7.37788	27.2511	77.6242
NRRL3_02723		hypothetical protein	63.68	49.4	2.425	32.255	2.285	27.39	1.9	2.045	1.28907	26.2598	1.97427	27.8687	2.32494	33.5158	31.1394
NRRL3_11279		Mpv17/PMP22 family protein	63.335	59.905	9.4	66.745	9.4	91.83	6.615	10.11	1.05726	6.73777	0.94891	6.73777	0.689698	9.57445	6.26459
NRRL3_03111		aminotransferase, class I/classII	63.07	66.145	23.095	48.205	20.605	39.16	8.545	19.275	0.953511	2.73089	1.30837	3.06091	1.61057	7.38092	3.27211
NRRL3_05586		zinc-type alcohol dehydrogenase	62.795	6.34	17.34	316.08	11.585	138.05	93.285	29.81	9.90457	3.6214	0.198668	5.42037	0.454871	0.673152	2.10651
NRRL3_06800		ABC transporter	62.69	77.675	7.94	47.445	9.73	57.79	21.805	16.75	0.807081	7.89547	1.32132	6.44296	1.08479	2.87503	3.74269
NRRL3_07695		FAD-binding domain-containing protein	62.325	140.87	16.485	46.17	13.65	52.21	8.415	14.14	0.442429	3.78071	1.3499	4.56593	1.19374	7.40642	4.40771
NRRL3_10198		MFS-type transporter	62.31	48.13	7.325	70.53	7.125	53.875	8.15	7.965	1.29462	8.50648	0.883454	8.74526	1.15657	7.6454	7.82298
NRRL3_11222		nucleobase cation symporter-1, NCS1	62.275	50.47	2.685	69.645	4.04	30.54	2.455	2.815	1.2339	23.1937	0.894178	15.4146	2.03913	25.3666	22.1226
NRRL3_11579		iron-sulfur clusters transporter, mitochondrial	61.94	61.98	16.095	47.77	14.905	40.65	8.525	9.32	0.999355	3.8484	1.29663	4.15565	1.52374	7.26569	6.64592
NRRL3_01895		beta-1,3-endoglucanase	61.855	67.205	376.185	13.425	447.715	10.15	34.81	232.045	0.920393	0.164427	4.60745	0.138157	6.09409	1.77693	0.266565
NRRL3_05748		clustered mitochondria protein	61.19	91.82	17.73	42.19	15.9	50.92	9.555	13.65	0.666413	3.45121	1.45034	3.84843	1.20169	6.40398	4.48278
NRRL3_00645		ATPase, AFG1-like	61.005	60.285	16.395	66.66	18.63	56.575	8.645	11.41	1.01194	3.72095	0.915167	3.27456	1.0783	7.05668	5.34663
NRRL3_02986		alpha/beta hydrolase fold protein	60.89	8.805	8.05	177.015	11.045	54.91	6.06	4.905	6.91539	7.56398	0.343982	5.5129	1.10891	10.0479	12.4139
NRRL3_06657		uncharacterized protein	60.385	90.44	4.855	23.02	10.635	49.795	5.89	10.16	0.66768	12.4377	2.62315	5.67795	1.21267	10.2521	5.94341
NRRL3_06244		glycoside hydrolase family 43 protein	60.35	70.175	1.26	78.585	1.75	64.58	1.945	1.495	0.859993	47.8968	0.767958	34.4857	0.9345	31.0283	40.3679
NRRL3_05189		synthesis of cytochrome c oxidase Sco1, mitochondrial	60.16	67.755	17.335	37.025	15.165	49.94	9.52	15.7	0.887905	3.47044	1.62485	3.96703	1.20465	6.31933	3.83185
NRRL3_08195		fungal-specific transcription factor	60.04	43.51	0.23	67.62	0.235	49.01	0.525	0.295	1.37991	261.043	0.887903	255.489	1.22506	114.362	203.525
NRRL3_07563		hypothetical protein	59.675	7.89	35.195	38.74	6.085	10.495	122.455	4.94	7.56337	1.69555	1.5404	9.8069	5.68604	0.487322	12.08
NRRL3_05176		purine-cytosine permease	59.295	90.725	7.415	59.705	3.725	137.15	5.01	6.075	0.653568	7.99663	0.993133	15.9181	0.432337	11.8353	9.76049
NRRL3_09738		hypothetical protein	58.86	76.88	19.82	41.115	29.84	19.395	7.335	13.095	0.765609	2.96973	1.43159	1.97252	3.0348	8.02454	4.49485
NRRL3_04281		MFS-type transporter	58.795	131.22	2.935	56.16	3.155	23.365	6.68	4.395	0.448064	20.0324	1.04692	18.6355	2.51637	8.80165	13.3777
NRRL3_03871		hydrophobin	58.72	6.855	1.14	24.605	0.58	4.5	0.285	0.585	8.56601	51.5088	2.38651	101.241	13.0489	206.035	100.376
NRRL3_10224		alpha-1,3-mannosyltransferase	58.715	24.59	8.245	85.48	7.94	61.56	6.345	3.005	2.38776	7.12129	0.686886	7.39484	0.953785	9.25374	19.5391
NRRL3_08695		oxalate decarboxylase/oxidase	58.38	14.325	45.83	48.7	8.71	36.985	44.265	7.09	4.07539	1.27384	1.19877	6.70264	1.57848	1.31887	8.23413
NRRL3_05642		glycosyl transferase family 4 protein	58.36	33.67	9.095	52.81	12.085	44.82	13.765	13.985	1.73329	6.41671	1.10509	4.82913	1.3021	4.23974	4.17304
NRRL3_04409		glutathione S-transferase	58.29	84.47	7.48	36.32	6.275	46.185	21.6	6.355	0.690067	7.79278	1.6049	9.28924	1.2621	2.69861	9.17231
NRRL3_11273		pentafunctional AROM polypeptide	58.215	87.51	16.125	34.85	13.885	40.725	10.415	11.515	0.665238	3.61023	1.67044	4.19265	1.42947	5.58953	5.05558
NRRL3_04238		acyl-CoA N-acyltransferase	58.095	24.025	7.76	68.275	15.545	37.78	5.33	8.875	2.41811	7.48647	0.850897	3.73721	1.53772	10.8996	6.54592
NRRL3_02866		cytochrome P450	57.93	66.99	22.29	8.69	10.545	16.3	4.755	15.81	0.864756	2.59892	6.66628	5.4936	3.55399	12.183	3.66414
NRRL3_00182		S-adenosyl-L-methionine dependent methyltransferase	57.13	26.475	1.945	62.99	1	37.275	1.975	1.255	2.15788	29.3728	0.906969	57.13	1.53266	28.9266	45.5219
NRRL3_01366		flavin amine oxidase	56.99	10.645	34.05	45.105	57.005	17.64	42.98	29.48	5.35369	1.67372	1.2635	0.999737	3.23073	1.32597	1.93318
NRRL3_02722		amino acid permease	56.675	34.94	3.37	58.65	4.24	44.19	5.575	3.445	1.62207	16.8175	0.966326	13.3667	1.28253	10.1659	16.4514
NRRL3_01494		short-chain dehydrogenase/reductase	56.655	8.695	5.585	43.145	3.585	23.755	31.95	31.835	6.51581	10.1441	1.31313	15.8033	2.38497	1.77324	1.77965
NRRL3_11005		F-box domain-containing protein	56.41	54.35	2.865	82.12	3.42	67.83	6.635	2.28	1.0379	19.6894	0.686922	16.4942	0.831638	8.50188	24.7412
NRRL3_07812		non-ribosomal peptide synthetase-like protein	56.365	111.795	15.18	35.87	13.445	41.615	4.985	10.745	0.504182	3.71311	1.57137	4.19226	1.35444	11.3069	5.2457
NRRL3_07000		FAD dependent oxidoreductase	56.335	32.185	14.09	75.46	14.51	55.78	9.08	10.435	1.75035	3.99823	0.746554	3.88249	1.00995	6.2043	5.39866
NRRL3_00097		lysophospholipase	56.24	40.88	8.765	28.78	10.125	19.9	7.37	7.43	1.37573	6.41643	1.95413	5.55457	2.82613	7.63094	7.56931
NRRL3_10379		prenyltransferase	56.14	58.15	24.885	36.45	41.615	17.625	10.525	34.405	0.965434	2.25598	1.54019	1.34903	3.18525	5.33397	1.63174
NRRL3_06475		hypothetical protein	56.03	44.15	15.32	37.765	12.82	39.145	15.84	10.215	1.26908	3.65731	1.48365	4.37051	1.43134	3.53725	5.48507
NRRL3_00935		MFS-type sugar/inositol transporter	55.955	58.895	14.775	104.63	20.09	106.71	10.53	16.18	0.950081	3.78714	0.534789	2.78522	0.524365	5.31387	3.45828
NRRL3_11067		pyridine nucleotide-disulphide oxidoreductase	55.765	76.445	14.955	33.445	9.545	57.71	13.945	16.41	0.729479	3.72885	1.66736	5.84233	0.966297	3.99892	3.39823
NRRL3_00181		hypothetical protein	54.94	39.005	11.32	79.48	8.9	61.815	19.935	13.405	1.40854	4.85336	0.691243	6.17303	0.888781	2.75596	4.09847
NRRL3_11409		DNA topoisomerase, type IIA	54.56	34.66	24.17	45.825	22.7	30.09	15.705	10.81	1.57415	2.25734	1.19062	2.40352	1.81323	3.47405	5.04718
NRRL3_11754		zinc finger protein, ZPR1-type	54.515	98.78	30.535	38.87	23.75	61.88	10.19	21.37	0.551883	1.78533	1.4025	2.29537	0.880979	5.34985	2.55101
NRRL3_09548	adaB	metallo-beta-lactamase-type thioesterase AdaB	54.46	716.42	16.54	1.335	87.18	2.845	5.75	11.615	0.0760169	3.29262	40.794	0.624685	19.1424	9.4713	4.68876
NRRL3_05532		hypothetical protein	54.44	61.795	13.82	0.38	8.945	0	0.585	0.69	0.880977	3.93922	143.263	6.08608	#DIV/0!	93.0598	78.8986
NRRL3_01336		cytochrome P450	54.39	69.17	4.3	48.64	8.42	19.45	5.13	2.435	0.786324	12.6488	1.11822	6.45962	2.7964	10.6023	22.3368
NRRL3_06137		MFS-type transporter	54.07	33.175	9.15	14.015	5.035	18.925	2.46	2.245	1.62984	5.90929	3.85801	10.7388	2.85707	21.9797	24.0846
NRRL3_10262		hypothetical protein	54.05	41.41	8.82	23.26	4.85	23.54	7.24	9.2	1.30524	6.12812	2.32373	11.1443	2.29609	7.46547	5.875
NRRL3_00462	albA/fwnA	polyketide synthase AlbA/FwnA, non-reducing	53.745	63.61	46.46	12.635	34.185	9.995	23.56	25.7	0.844914	1.1568	4.25366	1.57218	5.37719	2.2812	2.09125
NRRL3_09102		alanine-tRNA ligase-like protein	53.725	29.815	4.87	37.845	5.87	33.845	7.59	5.12	1.80195	11.0318	1.41961	9.15247	1.58738	7.07839	10.4932
NRRL3_06188		mixed-link glucanase	53.575	64.215	29.415	13.095	24.59	4.415	11.68	8.485	0.834307	1.82135	4.09126	2.17873	12.1348	4.5869	6.31408
NRRL3_04109		microtubule-associated protein, MAP65/Ase1/PRC1 family	53.475	33.645	22.275	33.775	16.76	24.01	9.525	9.75	1.58939	2.40067	1.58327	3.19063	2.2272	5.61417	5.48462
NRRL3_09612		beta-mannosidase	52.79	18.83	13.86	42.105	10.615	30.55	12.965	5.715	2.80351	3.8088	1.25377	4.97315	1.72799	4.07173	9.2371
NRRL3_05230		hypothetical protein	52.735	54.535	543.695	21.99	559.48	9.41	128.405	191.605	0.966994	0.0969937	2.39814	0.0942572	5.60414	0.410693	0.275228
NRRL3_04691		HAD hydrolase, subfamily IIA	52.29	52.85	9.855	44.67	9.31	39.525	11.04	10.425	0.989404	5.30594	1.17058	5.61654	1.32296	4.73641	5.01583
NRRL3_10679		Frag1/DRAM/Sfk1 family protein	52.15	39.93	4.03	91.055	6.295	63.095	8.09	4.125	1.30604	12.9404	0.572731	8.28435	0.826531	6.44623	12.6424
NRRL3_08325	pme8A	pectin methylesterase Pme8A	51.025	60.12	0.32	11.92	0.22	26.03	0.215	0.11	0.848719	159.453	4.28062	231.932	1.96024	237.326	463.864
NRRL3_02932		chitin synthase	50.565	33.455	8.295	46.58	9.525	49.765	9.265	6.22	1.51143	6.09584	1.08555	5.30866	1.01608	5.45764	8.12942
NRRL3_05755		RTA-like protein	50.455	30.515	10.505	19.87	11.96	17.585	8.965	12.955	1.65345	4.80295	2.53926	4.21865	2.86921	5.628	3.89464
NRRL3_04985		sterol reductase	50.425	48.24	18.695	31.61	17.02	39.135	8.395	13.625	1.04529	2.69725	1.59522	2.96269	1.28849	6.00655	3.70092
NRRL3_05947		histone deacetylase complex subunit SAP30	50.395	40.335	3.19	39.035	5.25	36.87	4.15	4.985	1.24941	15.7978	1.29102	9.59905	1.36683	12.1434	10.1093
NRRL3_05886		mycolic acid cyclopropane synthase	50.245	47.215	20.74	27.22	14.61	30.84	9.46	16.075	1.06417	2.42261	1.84589	3.43908	1.62922	5.31131	3.12566
NRRL3_03576		zinc finger protein, C2H2-type	50.23	32.595	30.35	18.43	35.78	15.415	8.21	24.885	1.54103	1.65502	2.72545	1.40386	3.25851	6.11815	2.01849
NRRL3_08239		cytochrome oxidase assembly protein 1	50.215	46.3	15.11	37.765	14.535	39.41	8.525	10.67	1.08456	3.3233	1.32967	3.45476	1.27417	5.89032	4.70619
NRRL3_07972		hypothetical protein	49.825	8.66	90.215	162.345	74.405	91.375	277.095	147.32	5.75346	0.552292	0.306908	0.669646	0.54528	0.179812	0.338209
NRRL3_01401		cytochrome P450	49.555	132.755	171.02	9.145	181.89	15.085	8.94	6.52	0.373282	0.289761	5.41881	0.272445	3.28505	5.54306	7.60046
NRRL3_03007		hypothetical protein	49.32	257.555	2.585	66.19	0.8	104.235	2.72	1.855	0.191493	19.0793	0.745128	61.65	0.473162	18.1324	26.5876
NRRL3_01403		amino acid permease	49.215	48.095	55.405	15.365	110.635	25.63	9.365	7.63	1.02329	0.888277	3.20306	0.444841	1.92021	5.25521	6.4502
NRRL3_03000		MFS-type transporter	48.94	125.055	4.13	37.005	3.225	44.205	6.48	5.765	0.391348	11.8499	1.32252	15.1752	1.10711	7.55247	8.48916
NRRL3_07094		endo-1,5-alpha-arabinanase	48.585	49.555	11.655	43.19	6.105	37.48	8.305	4.85	0.980426	4.1686	1.12491	7.95823	1.29629	5.85009	10.0175
NRRL3_10590		hypothetical protein	48.575	46.45	10.95	28.94	8.27	25.175	10.72	4.845	1.04575	4.43607	1.67847	5.87364	1.92949	4.53125	10.0258
NRRL3_08130		cytochrome c/c1 heme-lyase	48.55	63.95	10.92	28.535	10.85	37.545	8.315	10.12	0.759187	4.44597	1.70142	4.47465	1.29311	5.83885	4.79743
NRRL3_06225		hypothetical protein	48.09	25.805	31.465	2.31	29.995	1.445	24.575	16.24	1.86359	1.52836	20.8182	1.60327	33.2803	1.95687	2.96121
NRRL3_00705		hypothetical protein	47.365	4.365	481.235	235.485	250.275	120.065	505.56	486.94	10.8511	0.0984238	0.201138	0.189252	0.394495	0.0936882	0.0972707
NRRL3_11261		SH3 domain-containing protein	46.94	33.955	16.075	47.675	10.345	27.22	19.525	6.495	1.38242	2.92006	0.984583	4.53746	1.72447	2.4041	7.2271
NRRL3_08983		hypothetical protein	46.94	65.255	49.84	1.565	31.345	0.77	2	10.085	0.719332	0.941814	29.9936	1.49753	60.961	23.47	4.65444
NRRL3_10674		extracellular membrane protein	46.545	99.63	98.87	6.005	96.13	4.83	29.35	94.965	0.467179	0.47077	7.75104	0.484188	9.63665	1.58586	0.490128
NRRL3_02405		zinc finger protein, C2H2-type	46.21	26.665	7.525	10.41	8.635	5.665	2.07	2.335	1.73298	6.14086	4.439	5.35148	8.15711	22.3237	19.7901
NRRL3_04655		ubiquinone biosynthesis protein Coq7	45.955	42.81	11.96	46.095	17.14	46.115	12.065	8.82	1.07346	3.84239	0.996963	2.68116	0.99653	3.80895	5.21032
NRRL3_08849		serine carboxypeptidase, family S10	45.745	16.47	4.545	49.405	7.5	27.615	5.395	5.91	2.77747	10.0649	0.925918	6.09933	1.65653	8.47915	7.74027
NRRL3_00248		cell wall alpha-1,3-glucan synthase	45.445	53.335	13.785	22.5	12.43	22.405	8.285	7.79	0.852067	3.2967	2.01978	3.65607	2.02834	5.48521	5.83376
NRRL3_02661		pyridine nucleotide-disulfide oxidoreductase	45.115	44.415	4.23	42.05	4.93	45.395	4.785	6.195	1.01576	10.6655	1.07289	9.15112	0.993832	9.42842	7.28249
NRRL3_03948		glucan endo-1,3-alpha-glucosidase	45.08	48.945	48.205	3.18	110.675	6.31	20.34	10.315	0.921034	0.935173	14.1761	0.407319	7.14422	2.21632	4.37033
NRRL3_06195		hypothetical protein	44.9	35.69	5.605	3.12	6.09	1.02	0.48	0.485	1.25806	8.0107	14.391	7.37274	44.0196	93.5417	92.5773
NRRL3_05296		2-phosphoglycolate phosphatase	44.34	57	8.955	41.32	8.855	41.135	9.155	11.015	0.777895	4.95142	1.07309	5.00734	1.07791	4.84326	4.02542
NRRL3_09743		acetate non-utilizing protein, mitochondrial	43.855	38.01	4.84	36.195	10.105	39.52	4.865	6.93	1.15378	9.06095	1.21163	4.33993	1.10969	9.01439	6.32828
NRRL3_00881		uncharacterized protein	43.765	13.715	7.985	65.685	5.395	55.07	7.175	8.275	3.19103	5.4809	0.666286	8.11214	0.794716	6.09965	5.28882
NRRL3_04881		hypothetical protein	43.71	49.115	12	52.335	9.59	27.26	7.025	9.1	0.889952	3.6425	0.835196	4.55787	1.60345	6.22206	4.8033
NRRL3_01886		3-oxoacid CoA-transferase	43.6	64.25	1.66	31.84	0.985	20.63	2.93	1.92	0.678599	26.2651	1.36935	44.264	2.11343	14.8805	22.7083
NRRL3_09329		ubiquinone biosynthesis protein Coq4, mitochondrial	43.415	39.98	4.165	41.49	9.195	53.115	6.675	6.16	1.08592	10.4238	1.0464	4.72159	0.817377	6.50412	7.04789
NRRL3_08815		alpha-1,3-mannosyltransferase	42.825	20.89	8.445	61.94	7.445	71.955	18.93	6.275	2.05002	5.07105	0.691395	5.75218	0.595164	2.26228	6.8247
NRRL3_08028		threonine dehydratase	42.58	88.25	13.63	27.04	9.775	38.895	6.545	12.4	0.482493	3.12399	1.5747	4.35601	1.09474	6.50573	3.43387
NRRL3_04179		uncharacterized protein	42.4	25.085	5.62	19.095	5.705	24.28	7.565	4.05	1.69025	7.54448	2.22048	7.43208	1.74629	5.60476	10.4691
NRRL3_10183		hypothetical protein	42.18	12.75	2.445	49.245	3.73	35.82	4.905	3.125	3.30824	17.2515	0.856534	11.3083	1.17755	8.59939	13.4976
NRRL3_09256		isochorismatase family protein	41.925	67.195	6.01	27.885	5.775	52.395	4.265	3.355	0.62393	6.97587	1.5035	7.25974	0.800172	9.83001	12.4963
NRRL3_11029	caaR	fungal-specific transcription factor CaaR	41.83	10.495	8.435	40.015	3.94	101.705	65.975	18.485	3.98571	4.9591	1.04536	10.6168	0.411288	0.634028	2.26292
NRRL3_03745		aminotransferase, class I/classII	41.825	44.15	0.85	32.115	2.14	38.82	4.07	1.99	0.947339	49.2059	1.30235	19.5444	1.07741	10.2764	21.0176
NRRL3_03812		short-chain dehydrogenase/reductase	41.465	32.225	10.625	30.6	9.965	28.975	7.44	10.075	1.28673	3.90259	1.35507	4.16106	1.43106	5.57325	4.11563
NRRL3_09032		ribonuclease/ribotoxin domain-containing protein	41.44	26.645	2.105	41.235	2.11	11.705	5.96	0.395	1.55526	19.6865	1.00497	19.6398	3.54037	6.95302	104.911
NRRL3_03185		serine hydrolase FSH family protein	40.925	49.77	33.2	2.29	18.63	2.17	5.64	18.285	0.822282	1.23268	17.8712	2.19673	18.8594	7.25621	2.23817
NRRL3_03274		MFS-type transporter	40.8	48.265	0.86	36.245	0.435	77.53	0.49	0.445	0.845333	47.4419	1.12567	93.7931	0.526248	83.2653	91.6854
NRRL3_09549	adaA	polyketide synthase AdaA, non-reducing	40.305	372.01	12.18	1.415	35.165	0.995	2.93	4.05	0.108344	3.30911	28.4841	1.14617	40.5075	13.756	9.95185
NRRL3_00796		hypothetical protein	40.12	17.585	1.59	33.58	0.92	16.55	4.985	0.815	2.28149	25.2327	1.19476	43.6087	2.42417	8.04814	49.227
NRRL3_04154		zinc/iron permease	39.93	22.805	11.37	76.925	6.86	94.315	10.775	5.905	1.75093	3.51187	0.519077	5.8207	0.423368	3.7058	6.76207
NRRL3_05096	#N/A	#N/A	39.435	50.835	0.355	50.89	0.365	19.725	0	0	0.775745	111.085	0.774907	108.041	1.99924	NA	#DIV/0!
NRRL3_03187		glycosyltransferase family 32 protein	38.72	20.455	5.145	58.99	5.885	50.05	15.58	13.485	1.89294	7.52575	0.656382	6.57944	0.773626	2.48524	2.87134
NRRL3_10288		hypothetical protein	38.56	21.315	0.96	92.195	0.68	104.41	0.485	0	1.80905	40.1667	0.418244	56.7059	0.369313	79.5052	#DIV/0!
NRRL3_07469		xylogalacturonase	38.185	67.49	86.5	55.075	5.1	90.61	452.065	51.415	0.565788	0.441445	0.693327	7.48725	0.421421	0.0844679	0.742682
NRRL3_11433		uncharacterized protein	37.885	26.59	9.7	56.275	9.245	64.8	28.505	3.85	1.42478	3.90567	0.673212	4.09789	0.584645	1.32907	9.84026
NRRL3_10577		CoA-transferase, family III	37.81	21.88	8.715	36.41	11.47	20.055	6.31	7.72	1.72806	4.3385	1.03845	3.29643	1.88532	5.99208	4.89767
NRRL3_06316		cellobiose dehydrogenase	37.59	26.07	6.365	119.43	7.495	78.255	11.795	7.135	1.44189	5.90573	0.314745	5.01534	0.480353	3.18694	5.2684
NRRL3_03120		serine hydrolase FSH family protein	37.23	37.85	11.46	25.83	15.19	23.24	6.975	11.065	0.98362	3.24869	1.44135	2.45095	1.60198	5.33763	3.36466
NRRL3_01865		hypothetical protein	36.9	1.755	0.53	7.9	0.355	2.07	0.355	0.9	21.0256	69.6226	4.67089	103.944	17.8261	103.944	41
NRRL3_08712		NAD-dependent epimerase/dehydratase family protein	36.63	15.845	2.815	18.58	0.995	13.865	0.69	0.1	2.31177	13.0124	1.97147	36.8141	2.6419	53.087	366.3
NRRL3_09346		hypothetical protein	36.24	49.575	23.695	2.005	12.255	1.01	3.59	14.29	0.731014	1.52944	18.0748	2.95716	35.8812	10.0947	2.53604
NRRL3_02453		hemolysin, aegerolysin type	36.235	5.075	58.675	70.11	56.135	85.635	582.505	368.85	7.1399	0.617554	0.516831	0.645497	0.423133	0.0622055	0.0982378
NRRL3_11555		3,4-dihydroxy-2-butanone 4-phosphate synthase	35.27	39.075	8.645	18.18	10.82	24.075	6.39	6.66	0.902623	4.07981	1.94004	3.2597	1.46501	5.51956	5.2958
NRRL3_04377		purine permease	35.17	19.535	8.095	50.205	10.505	22.5	5.935	7.55	1.80036	4.34466	0.700528	3.34793	1.56311	5.92586	4.65828
NRRL3_05046		metallopeptidase, extracellular	34.725	37.75	22.445	6.41	23.865	9.565	7.96	10.27	0.919868	1.54712	5.41732	1.45506	3.63042	4.36244	3.38121
NRRL3_01407		phosphatidylinositol-specific phospholipase C, X domain-containing protein	34.61	22.715	10.32	28.91	8.61	20.805	13.46	6.595	1.52366	3.35368	1.19716	4.01974	1.66354	2.57132	5.24792
NRRL3_10897		kelch domain-containing protein	34.57	32.39	10.87	24.525	6.57	18.96	7.185	5.57	1.0673	3.18031	1.40958	5.2618	1.82331	4.81141	6.20646
NRRL3_09404		aspartic peptidase, extracellular	34.565	27.61	18.505	9.6	18.765	6.035	9.29	9.825	1.2519	1.86787	3.60052	1.84199	5.72742	3.72067	3.51807
NRRL3_08166		ABC1 family protein	33.63	38.56	6.155	32.71	7.44	34.595	6.27	6.78	0.872147	5.46385	1.02813	4.52016	0.972106	5.36364	4.96018
NRRL3_00934		arrestin-like protein	33.275	30.455	10.205	60.08	6.385	47.805	4.36	4.905	1.0926	3.26066	0.553845	5.21143	0.696057	7.63188	6.78389
NRRL3_08659		hypothetical protein	33.105	79.58	0.16	14.795	0.645	53	3.23	0.16	0.415996	206.906	2.23758	51.3256	0.624623	10.2492	206.906
NRRL3_04875	oahA	2,3-dimethylmalate lyase OahA	33.05	24.455	5.16	38.125	6.06	36.315	4.395	9.265	1.35146	6.40504	0.866885	5.4538	0.910092	7.51991	3.56719
NRRL3_08790		non-ribosomal peptide synthetase	33.02	7.52	4.08	17.295	3.965	15.865	5.97	4.07	4.39096	8.09314	1.90922	8.32787	2.08131	5.53099	8.11302
NRRL3_09824		alpha/beta hydrolase fold protein	32.61	12.645	9.345	17.525	9.67	6.525	5.95	7.09	2.57888	3.48957	1.86077	3.37229	4.9977	5.48067	4.59944
NRRL3_07004		dihydroneopterin aldolase	32.45	16.25	10.27	21.795	12.17	17.665	5.605	7.75	1.99692	3.15969	1.48887	2.66639	1.83697	5.78947	4.1871
NRRL3_11575		mitochondrial carrier protein	32.2	28.975	13.125	29.015	20.15	27.21	5.95	9.515	1.1113	2.45333	1.10977	1.59801	1.18339	5.41176	3.38413
NRRL3_03746		bifunctional dethiobiotin synthetase/7,8-diamino-pelargonic acid aminotransferase, mitochondrial	32.19	24.76	3.335	28.94	5.11	25.005	4.295	3.42	1.30008	9.65217	1.1123	6.29941	1.28734	7.49476	9.41228
NRRL3_08136		HotDog domain-containing protein	32.19	42.345	4.57	18.665	5.545	13.42	5.225	4.395	0.760184	7.04376	1.72462	5.80523	2.39866	6.16077	7.32423
NRRL3_03373		prolyl oligopeptidase, family S9	31.995	36.325	25.925	1.145	15.17	1.31	3.62	8.235	0.880798	1.23414	27.9432	2.1091	24.4237	8.8384	3.88525
NRRL3_04362		glycosyltransferase family 34 protein	31.97	4.24	3.215	70.07	2.685	42.72	10.825	6.205	7.54009	9.94401	0.456258	11.9069	0.748361	2.95335	5.1523
NRRL3_09512		oligopeptide transporter	31.765	6.215	101.375	105.475	60.18	68.355	58.215	115.45	5.11102	0.313342	0.301161	0.527833	0.464706	0.54565	0.275141
NRRL3_03947		hypothetical protein	31.475	7.945	2.83	24.21	3.46	30.485	1.15	0.975	3.96161	11.1219	1.30008	9.09682	1.03247	27.3696	32.2821
NRRL3_01262		protoglobin	31.325	17.76	6.83	40.84	7.075	69.045	3.22	5.69	1.7638	4.58638	0.767018	4.42756	0.45369	9.72826	5.50527
NRRL3_03122		hypothetical protein	31.125	13.975	12.16	24.095	10.615	24.285	6.94	3.835	2.22719	2.55962	1.29176	2.93217	1.28166	4.48487	8.11604
NRRL3_11677		hypothetical protein	31.045	0.54	4.33	290.205	14.875	337.085	31.84	1.68	57.4907	7.16975	0.106976	2.08706	0.0920984	0.975031	18.4792
NRRL3_04234		cytochrome P450	31.045	26.69	28.275	1.185	13.485	1.435	4.38	15.84	1.16317	1.09797	26.1983	2.30219	21.6341	7.0879	1.95991
NRRL3_00009	#N/A	#N/A	30.95	33.72	1.235	34.23	1.56	28.88	2.855	1.89	0.917853	25.0607	0.904178	19.8397	1.07168	10.8406	16.3757
NRRL3_07859		O-methyltransferase, family 3	30.925	29.665	18.7	4.48	16	2.64	3.335	7.87	1.04247	1.65374	6.9029	1.93281	11.714	9.27286	3.92948
NRRL3_08422		mitochondrial carrier protein	30.625	38.445	4.595	15.955	3.83	19.67	4.13	5.025	0.796593	6.66485	1.91946	7.99608	1.55694	7.41525	6.09453
NRRL3_11623		SprT-like domain-containing protein	30.585	14.535	8.98	29.985	8.57	16.78	7.505	3.79	2.10423	3.4059	1.02001	3.56884	1.82271	4.07528	8.06992
NRRL3_02915		oxidoreductase	30.455	18.66	3.14	46.835	3.935	65.815	10.75	6.255	1.6321	9.69904	0.650262	7.73952	0.462736	2.83302	4.8689
NRRL3_03524		serine/threonine protein kinase, involved in G2/M checkpoint	30.44	24.85	12.895	24.565	10.38	19.775	6.63	5.845	1.22495	2.3606	1.23916	2.93256	1.53932	4.59125	5.20787
NRRL3_07535		MFS-type transporter	30.43	45.955	5.69	21.37	4.56	27.63	6.71	4.285	0.66217	5.34798	1.42396	6.67325	1.10134	4.53502	7.10152
NRRL3_05585		hypothetical protein	30.185	5.99	29.63	160.535	20.555	80.42	191.89	64.41	5.03923	1.01873	0.188028	1.4685	0.375342	0.157304	0.468638
NRRL3_08664		amino acid permease	30.11	4.795	3.535	26.655	1.225	11.105	13.97	1.105	6.27946	8.51768	1.12962	24.5796	2.71139	2.15533	27.2489
NRRL3_10256		MFS-type transporter	30.04	39.14	9.59	39.15	6.655	37.165	14.205	5.21	0.767501	3.13243	0.767305	4.5139	0.808287	2.11475	5.76583
NRRL3_07186		fungal-specific transcription factor	30.025	18.53	3.68	29.445	4.285	21.7	3.58	3.08	1.62035	8.15897	1.0197	7.007	1.38364	8.38687	9.74838
NRRL3_00254		hypothetical protein	29.745	17.885	13.035	14.335	5.465	11.89	4.115	3.24	1.66313	2.28193	2.07499	5.44282	2.50168	7.22843	9.18056
NRRL3_04411		FAD-binding domain-containing protein	29.585	7.125	7.225	43.835	4.63	19.58	27.55	9.125	4.15228	4.09481	0.674917	6.38985	1.51098	1.07387	3.24219
NRRL3_05175		hypothetical protein	29.375	44.83	6.355	22.485	3.08	50.95	4.375	4.915	0.655253	4.62234	1.30643	9.53734	0.576546	6.71429	5.9766
NRRL3_03881		oxalate decarboxylase/oxidase	29.195	4.055	1.41	1.4	0.45	0.29	0.975	1.52	7.19975	20.7057	20.8536	64.8778	100.672	29.9436	19.2072
NRRL3_07382		alpha-L-fucosidase	29.07	46.55	4.41	54.905	7.875	117.335	15.615	36.77	0.62449	6.59184	0.52946	3.69143	0.247752	1.86167	0.79059
NRRL3_02862		asparaginase	28.97	18.62	0.56	33.395	1.7	9.575	1.125	0.95	1.55585	51.7321	0.867495	17.0412	3.02559	25.7511	30.4947
NRRL3_08818		N-acetylglucosaminyl-phosphatidylinositol de-N-acetylase-related protein	28.805	13.47	7.49	46.485	3.995	58.42	15.92	6.745	2.13846	3.84579	0.619662	7.21026	0.493067	1.80936	4.27057
NRRL3_10696		LYR motif-containing protein 2 family protein	28.21	18.78	8.685	29.98	9.32	33.445	9.31	5.225	1.50213	3.24813	0.940961	3.02682	0.843474	3.03008	5.39904
NRRL3_08190		central kinetochore subunit Chl4/Mis15	28.18	33.935	5.625	17.35	7.855	28.145	4.815	11.84	0.830411	5.00978	1.62421	3.58752	1.00124	5.85254	2.38007
NRRL3_03891		polyketide synthase, highly reducing	28	12.35	4.52	21.525	4.07	9.615	3.405	5.37	2.26721	6.19469	1.30081	6.87961	2.91212	8.2232	5.21415
NRRL3_11440		choline-sulfatase	27.665	30.675	13.655	21.13	28.92	24.565	4.47	14.66	0.901874	2.026	1.30928	0.956604	1.1262	6.18904	1.88711
NRRL3_02963		short-chain dehydrogenase/reductase	27.425	32.57	1.435	25.23	2.365	32.255	7.72	5.435	0.842033	19.1115	1.087	11.5962	0.850256	3.55246	5.046
NRRL3_01332		ABC transporter, family 2, CDR-type	27.295	63.21	0.7	2.055	1.11	1.54	0.61	0.765	0.431815	38.9929	13.2822	24.5901	17.724	44.7459	35.6797
NRRL3_03257		extracellular membrane protein	27.22	4.56	86.68	84.955	95.175	66.23	128.275	68.885	5.9693	0.314029	0.320405	0.285999	0.410992	0.2122	0.395151
NRRL3_04953	cbh7A	cellobiohydrolase Cbh7A	26.465	314.11	9.245	40.915	10.065	397.52	18.8	3.89	0.0842539	2.86263	0.646829	2.62941	0.0665753	1.40771	6.80334
NRRL3_04228		alpha/beta hydrolase fold protein	26.4	7.78	13.075	0.315	2.695	0.92	4.33	8.095	3.39332	2.01912	83.8095	9.79592	28.6957	6.097	3.26127
NRRL3_02336		porphobilinogen deaminase	26.29	17.965	1.745	16.875	1.865	16.78	1.65	1.67	1.4634	15.0659	1.55793	14.0965	1.56675	15.9333	15.7425
NRRL3_09834		AAA-type ATPase	26.275	19.28	14.305	7.315	14.225	2.595	4.525	6.405	1.36281	1.83677	3.59193	1.8471	10.1252	5.80663	4.10226
NRRL3_09865		hypothetical protein	26.145	18.01	2.19	19.99	2.68	8.2	2.21	2.25	1.45169	11.9384	1.3079	9.7556	3.18841	11.8303	11.62
NRRL3_06002		SnoaL-like domain-containing protein	26.075	11.285	0.775	21.825	2.83	24.795	2.98	1.605	2.31059	33.6452	1.19473	9.21378	1.05162	8.75	16.2461
NRRL3_00809		hypothetical protein	26.01	51.505	5.46	17.67	4.24	15.45	2.11	3.76	0.505	4.76374	1.47199	6.13443	1.6835	12.327	6.91755
NRRL3_07693		hypothetical protein	25.9	26.81	4.015	11.02	3.81	14.23	2.07	2.29	0.966057	6.45081	2.35027	6.7979	1.8201	12.5121	11.31
NRRL3_10197		uncharacterized protein	25.89	4.905	12.075	38.955	10.315	31.58	10.925	7.82	5.27829	2.1441	0.664613	2.50994	0.819823	2.36979	3.31074
NRRL3_03439		pyridoxal 5'-phosphate synthase subunit PdxT/SNO	25.685	30.52	5.04	17.15	5.39	24.46	4.98	6.52	0.841579	5.09623	1.49767	4.76531	1.05008	5.15763	3.93942
NRRL3_02100		MFS-type transporter	25.645	29.655	1.025	18.86	1.665	25.955	1.655	1.255	0.864778	25.0195	1.35976	15.4024	0.988056	15.4955	20.4343
NRRL3_05808		uncharacterized protein	25.42	14.62	6.165	14.525	11.095	9.705	5.76	5.035	1.73871	4.12328	1.75009	2.29112	2.61927	4.41319	5.04866
NRRL3_09001		alpha-amylase	25.24	7.57	1.205	55.715	0.45	35.565	5.315	0.33	3.33421	20.9461	0.45302	56.0889	0.709686	4.74882	76.4848
NRRL3_00445		hypothetical protein	25.205	21.955	5.925	6.9	14.575	4.155	4.285	4.645	1.14803	4.25401	3.6529	1.72933	6.06619	5.88215	5.42626
NRRL3_04444	#N/A	#N/A	25.145	10.655	2.56	25.92	2.58	25.96	6.705	3.66	2.35992	9.82227	0.9701	9.74612	0.968606	3.75019	6.87022
NRRL3_01726		histidine phosphatase, clade 1	25.14	17.015	1.375	42.56	2.765	30.445	4.845	1.395	1.47752	18.2836	0.590695	9.09222	0.825751	5.18885	18.0215
NRRL3_01846		MHYT domain-containing protein	25.045	15.095	3.165	19.99	3.85	13.04	6.285	2.545	1.65916	7.91311	1.25288	6.50519	1.92063	3.98488	9.84086
NRRL3_07402		aquaporin-like protein	25	10.88	4.62	34.72	2.285	32.08	40.315	8.585	2.29779	5.41126	0.720046	10.9409	0.779302	0.620117	2.91206
NRRL3_07260		taurine catabolism dioxygenase TauD, TfdA family	24.76	9.51	2.195	64.345	3.18	72.12	9.01	6.135	2.60358	11.2802	0.384801	7.78616	0.343317	2.74806	4.03586
NRRL3_01355		hypothetical protein	24.705	60.09	10.535	6.9	6.65	1.445	7.58	1.225	0.411133	2.34504	3.58043	3.71504	17.0969	3.25923	20.1673
NRRL3_03796		pentatricopeptide repeat-containing protein	24.525	30.65	7.12	19.9	5.115	19.85	4.745	5.06	0.800163	3.44452	1.23241	4.79472	1.23552	5.1686	4.84684
NRRL3_02669		cytochrome c oxidase biogenesis protein Cmc1-like	24.435	22.75	9.445	10.725	7.365	23.7	2.695	7.745	1.07407	2.58708	2.27832	3.31772	1.03101	9.06679	3.15494
NRRL3_01211		hypothetical protein	24.4	5.355	0.51	29.71	0.905	27.33	1.16	0.92	4.55649	47.8431	0.821272	26.9613	0.892792	21.0345	26.5217
NRRL3_02993		uracil phosphoribosyltransferase	24.29	38.765	2.555	41.685	3.57	47.515	1.3	2.47	0.626596	9.50685	0.582704	6.80392	0.511207	18.6846	9.83401
NRRL3_10347		hypothetical protein	24.09	38.09	9.77	15.615	9.645	28.41	3.355	5.795	0.632449	2.46571	1.54275	2.49767	0.847941	7.18033	4.15703
NRRL3_01188		hypothetical protein	23.96	11.47	6.845	30.22	3.48	23.165	5.725	4.985	2.08893	3.50037	0.792852	6.88506	1.03432	4.18515	4.80642
NRRL3_02107		cytochrome P450	23.74	53.025	22.98	8.22	30.155	7.935	3.57	3.06	0.447713	1.03307	2.88808	0.787266	2.99181	6.64986	7.75817
NRRL3_09766		S-adenosyl-L-methionine dependent methyltransferase	23.625	13.28	2.425	7.685	3.125	4.85	0	0.115	1.77899	9.74227	3.07417	7.56	4.87113	NA	205.435
NRRL3_04173		oligopeptide transporter	23.595	31.275	7.59	29.51	4.14	39.83	11.13	8.625	0.754436	3.1087	0.799559	5.69928	0.592393	2.11995	2.73565
NRRL3_05859	pga28B	endo-polygalacturonase Pga28B	23.55	19.47	3.68	76.15	1.68	39.64	30.36	3.605	1.20955	6.39946	0.309258	14.0179	0.594097	0.775692	6.53259
NRRL3_09656		carbohydrate-binding module family 50 protein	23.52	2.315	3.135	132.035	0.895	130.365	17.085	5.115	10.1598	7.50239	0.178135	26.2793	0.180417	1.37665	4.59824
NRRL3_03923		Polo-like kinase, involved in initiation of mitosis and mitotic progression	23.445	15.555	11.375	16.72	9.64	12.085	7.385	4.435	1.50723	2.0611	1.40221	2.43205	1.94001	3.17468	5.28636
NRRL3_00137		alpha/beta hydrolase fold protein	23.285	15.06	11.765	42	3.99	33.79	3.375	3.185	1.54615	1.97918	0.554405	5.83584	0.689109	6.89926	7.31083
NRRL3_07864		alpha-1,3-mannosyltransferase	23.26	23.98	5.21	16.6	5.655	13.66	6.735	3.665	0.969975	4.46449	1.4012	4.11317	1.70278	3.4536	6.34652
NRRL3_01032		hypothetical protein	22.795	17.845	2.705	27.24	1.81	20.625	2.6	1.725	1.27739	8.42699	0.836821	12.5939	1.10521	8.76731	13.2145
NRRL3_08774		hypothetical protein	22.695	13.68	1.76	11.155	3.685	5.385	1.29	3.845	1.65899	12.8949	2.03451	6.15875	4.21448	17.593	5.90247
NRRL3_10414		hypothetical protein	22.62	27.145	7.62	21.215	6.605	17.915	4.08	4.295	0.833303	2.9685	1.06623	3.42468	1.26263	5.54412	5.26659
NRRL3_08851		MFS-type transporter	22.54	85.38	3.32	24.04	3.075	37.695	9.415	5.865	0.263996	6.78916	0.937604	7.33008	0.597957	2.39405	3.84314
NRRL3_04322		uncharacterized protein	22.51	1.005	1.255	15.005	0.385	4.09	18.025	1.56	22.398	17.9363	1.50017	58.4675	5.50367	1.24882	14.4295
NRRL3_08805	pga28C	endo-polygalacturonase Pga28C	22.51	35.55	3.305	110.25	0.93	106.535	11.015	6.31	0.633193	6.81089	0.204172	24.2043	0.211292	2.04358	3.56735
NRRL3_10779		dystroglycan-type cadherin-like protein	22.42	25.585	10.85	5.125	9.625	3.815	4.01	5.495	0.876295	2.06636	4.37463	2.32935	5.8768	5.59102	4.08007
NRRL3_03526		L-ornithine N(5)-monooxygenase	22.135	23.06	3.02	20.65	4.125	25.295	5.655	3.17	0.959887	7.32947	1.07191	5.36606	0.875074	3.91424	6.98265
NRRL3_03764		hypothetical protein	22.02	9.925	0	4.725	0.955	0	0	0	2.21864	NA	4.66032	23.0576	#DIV/0!	NA	#DIV/0!
NRRL3_02851		alpha/beta hydrolase fold protein	21.805	4.9	1.975	31.53	1.86	29.87	2.84	1.73	4.45	11.0405	0.691564	11.7231	0.729997	7.67782	12.604
NRRL3_07945		oxoglutarate/iron-dependent dioxygenase	21.73	21.79	4.345	28.315	4.935	27.69	4.015	3.155	0.997246	5.00115	0.767438	4.40324	0.78476	5.4122	6.88748
NRRL3_05514		beta-1,3-glucanosyltransferase	21.68	32.015	21.6	3.4	16.25	3.27	5.24	8.005	0.677183	1.0037	6.37647	1.33415	6.62997	4.1374	2.70831
NRRL3_11254		hypothetical protein	21.635	13.245	3.395	24.17	2.905	14.82	3.695	1.88	1.63345	6.37261	0.895118	7.4475	1.45985	5.85521	11.508
NRRL3_03073		tripeptidyl aminopeptidase-like protein	21.515	10.97	3.56	28.53	4.77	17.705	3.12	3.225	1.96126	6.04354	0.754118	4.51048	1.21519	6.89583	6.67132
NRRL3_10822		hypothetical protein	21.385	3.52	8.75	27.35	4.67	18.04	9.44	4.76	6.07528	2.444	0.781901	4.57923	1.18542	2.26536	4.49265
NRRL3_08725		hypothetical protein	21.26	0	8.205	119.905	2.255	141.03	66.175	2.26	NA	2.5911	0.177307	9.42794	0.150748	0.321269	9.40708
NRRL3_08543		ABC transporter	21.26	24.925	6.37	19.325	7.04	16.055	4.035	4.92	0.852959	3.33752	1.10013	3.01989	1.3242	5.2689	4.32114
NRRL3_02366		iron permease, plasma membrane	21.095	69.155	2.46	9.145	0.37	19.67	1.565	0.935	0.305039	8.5752	2.30672	57.0135	1.07245	13.4792	22.5615
NRRL3_08978		non-ribosomal peptide synthetase	21.015	25.835	30.31	3.415	13.375	3.855	8.89	34.975	0.813431	0.693336	6.15373	1.57121	5.45136	2.36389	0.600858
NRRL3_11654		AMP-dependent synthetase/ligase	20.955	10.15	4.095	23.505	6.635	10.48	3.31	4.01	2.06453	5.11722	0.891512	3.15825	1.99952	6.33082	5.22569
NRRL3_06288		cytochrome P450 YanC	20.855	3.88	5.195	12.62	3.75	3.12	2.105	4.13	5.375	4.01444	1.65254	5.56133	6.68429	9.90736	5.04964
NRRL3_04403		ribosomal RNA large subunit methyltransferase F-like	20.695	12.66	5.135	17.14	4.395	11.975	2.72	3.6	1.63468	4.03019	1.20741	4.70876	1.72818	7.60846	5.74861
NRRL3_08728		taurine dioxygenase	20.56	1.695	0.47	86.4	0.29	101.925	1.91	0.385	12.1298	43.7447	0.237963	70.8966	0.201717	10.7644	53.4026
NRRL3_11181		rhamnose mutarotase	20.435	9.485	1.97	8.185	1.33	4.5	0.335	2.7	2.15445	10.3731	2.49664	15.3647	4.54111	61	7.56852
NRRL3_07981		aspartate-tRNA ligase, mitochondrial	20.4	20.605	6.375	14.845	5.995	15.185	3.95	5.805	0.990051	3.2	1.3742	3.40284	1.34343	5.16456	3.51421
NRRL3_08208		tetratricopeptide-like helical domain-containing protein	20.15	3.785	9.15	56.745	10.985	20.425	20.605	9.015	5.32365	2.20219	0.355097	1.83432	0.986536	0.977918	2.23516
NRRL3_08742		FAD-binding domain-containing protein	20.145	46.375	2.315	6.265	4.82	8.485	1.7	4.18	0.434394	8.70194	3.21548	4.17946	2.37419	11.85	4.81938
NRRL3_01953		transcriptional enhancer activator	20.045	33.995	17.69	2.15	13.865	3.535	5.65	8.76	0.589646	1.13313	9.32326	1.44573	5.67044	3.54779	2.28824

## Sheet: DATASET S9
Combinatorial control of gene expression in Aspergillus niger grown on sugar beet pectin; Kowalczyk JE, Lubbers RJM, Peng M, Battaglia E, Visser J and de Vries RP, 2017
Supplementary dataset S9. RNA-seq analysis of 524 genes that were significantly up-regulated (fold change > 5) in the regulatory mutant vs the reference strain grown on SBP for 2h. Expression values (FPKM) are averages of duplicates. Fold changes > 5 and P-values ≤ 0.05 were highlighted. The significance was calculated using DESeq2 sotfware.
			Expression (FPKM)								Fold change
Gene ID	gene name	description	Ref 2H	ΔA 2H	ΔG 2H	ΔR 2H	ΔAG 2H	ΔAR 2H	ΔGR 2H	ΔGAR 2H	Ref/ΔA 2H	Ref/ΔG 2H	Ref/ΔR 2H	Ref/ΔAG 2H	Ref/ΔAR 2H	Ref/ΔGR 2H	Ref/ΔGAR 2H
NRRL3_00771	cwpA	glycosylphosphatidylinositol-anchored cell wall mannoprotein CwpA	1980.64	1492.89	6265.49	5915.11	1481.47	4388.67	8469.26	10607.5	1.32672	0.316119	0.334845	1.33694	0.451309	0.233863	0.186722
NRRL3_04157		thioredoxin	1465.55	1397.01	3492.49	6057.35	1102.38	4215.65	6700.3	8409.88	1.04906	0.419628	0.241946	1.32945	0.347645	0.218729	0.174265
NRRL3_00625		hypothetical protein	1274.68	788.305	4306.99	2736.54	4298.17	3086.89	4743.47	6402.1	1.61699	0.295956	0.4658	0.296563	0.412934	0.268723	0.199103
NRRL3_03748		hypothetical protein	911.225	904.975	1628.31	1205.02	4950.15	1615.91	1759.84	1291.1	1.00691	0.559614	0.756191	0.18408	0.563907	0.517789	0.705777
NRRL3_10511		ADP/ATP carrier protein	804.18	1880.82	647.085	633.305	6429.78	2202.8	622	1689.98	0.427569	1.24277	1.26981	0.125071	0.365072	1.29289	0.47585
NRRL3_06518		zinc-type alcohol dehydrogenase	572.11	653.365	793.74	1913.44	4649.93	3774.53	2231.07	2390.03	0.875636	0.720778	0.298995	0.123036	0.151571	0.256429	0.239374
NRRL3_00857		MARVEL domain-containing protein	508.075	946.58	485.795	145.19	3949.98	256.835	252.715	384.61	0.536748	1.04586	3.49938	0.128627	1.97822	2.01047	1.32101
NRRL3_04583		hypothetical protein	505.7	309.555	1122.39	1773.74	177.615	1873.8	2646.7	1472.21	1.63364	0.450556	0.285103	2.84717	0.26988	0.191068	0.343497
NRRL3_07269		blastomyces yeast-phase-specific protein	363.88	151.685	899.795	870.345	764.26	1295.86	1857.33	926.035	2.39892	0.404403	0.418087	0.476121	0.280802	0.195916	0.392944
NRRL3_02996		GTP cyclohydrolase II	331.515	273.28	28.025	140.475	2390.64	133.825	99.745	30.455	1.2131	11.8293	2.35996	0.138672	2.47723	3.32363	10.8854
NRRL3_07595		ATP synthase, F0 complex, subunit C, mitochondrial	323.93	1360.37	201.1	147.79	5404.97	1132.19	150.585	455.72	0.23812	1.61079	2.19183	0.0599319	0.286108	2.15114	0.710809
NRRL3_05789		cytochrome b-c1 complex subunit 10	323.44	536.8	405.895	380.135	1624.3	895.595	439.325	728.825	0.602534	0.796856	0.850856	0.199126	0.361145	0.73622	0.443783
NRRL3_01765		#N/A	293.135	405.1	3012.95	2851.84	1544.56	2034.45	2313.66	6008.75	0.723611	0.0972917	0.102788	0.189786	0.144086	0.126698	0.0487847
NRRL3_10300		MFS-type sugar/inositol transporter	288.195	317.395	516.97	765.795	411.165	969.24	833.91	1757.61	0.908001	0.557469	0.376334	0.700923	0.297341	0.345595	0.16397
NRRL3_08181	gdhA	NADP-dependent glutamate dehydrogenase GdhA	254.345	307.165	152.725	189.54	4088.04	249.01	119.525	123.34	0.82804	1.66538	1.34191	0.0622169	1.02142	2.12796	2.06215
NRRL3_02994		uracil phosphoribosyltransferase	247.255	229.435	26.79	116.635	1762.01	167.115	87.16	45.115	1.07767	9.22938	2.1199	0.140326	1.47955	2.83679	5.48055
NRRL3_10908		phosphoglycerate kinase	238.34	311	204.915	208.835	1518.17	418.79	296.98	292.23	0.766367	1.16312	1.14128	0.156992	0.569116	0.802546	0.81559
NRRL3_09935		phosphoenolpyruvate carboxykinase, ATP-utilizing	226.73	277.735	508.555	518.86	3830.78	486.865	421.81	514.13	0.816354	0.445832	0.436977	0.0591864	0.465694	0.537517	0.440997
NRRL3_00355		hypothetical protein	215.38	194.19	1083.42	578.17	203.815	371.5	1162.61	849.135	1.10912	0.198796	0.37252	1.05674	0.579758	0.185256	0.253646
NRRL3_02745		mitochondrial phosphate carrier protein	214.385	344.3	148.86	275.55	1864.15	518.335	250.635	229.745	0.622669	1.44018	0.778026	0.115004	0.413603	0.855367	0.933143
NRRL3_05263		isocitrate dehydrogenase [NADP]	201.15	478.3	231.725	272.915	2543.89	716.59	223.045	240.695	0.420552	0.868055	0.737043	0.0790718	0.280704	0.901836	0.835705
NRRL3_02128		cytochrome c1, heme protein, mitochondrial	196.81	360.16	274.67	275.51	1043.44	437.7	193.155	381.68	0.546452	0.716533	0.714348	0.188616	0.449646	1.01892	0.515641
NRRL3_05783		urate oxidase	195.265	209.8	127.16	192.29	2005.38	170.965	199.07	161.165	0.93072	1.53559	1.01547	0.0973706	1.14213	0.980886	1.21158
NRRL3_05091		hypothetical protein	188.07	331.59	207.53	97.755	1346.17	276.68	153.035	298.44	0.567176	0.90623	1.92389	0.139707	0.679738	1.22893	0.630177
NRRL3_07964		acyl-CoA dehydrogenase	183.25	236.505	623.215	547.44	371.425	460.98	765.9	1157.58	0.774825	0.29404	0.33474	0.49337	0.397523	0.239261	0.158304
NRRL3_02282		vacuolar ion transporter	172.155	94.32	811.085	467.58	380.02	385.525	915.195	896.375	1.82522	0.212253	0.368183	0.453016	0.446547	0.188107	0.192057
NRRL3_05587		EthD domain-containing protein	167.425	155.695	518.79	3148.38	201.775	3503.05	3937.86	3864.99	1.07534	0.322722	0.0531781	0.829761	0.0477941	0.0425167	0.0433184
NRRL3_03035		dienelactone hydrolase	165.635	241.895	253.265	324.48	1268.66	599.915	437.01	399.44	0.684739	0.653999	0.510463	0.130559	0.276097	0.379019	0.414668
NRRL3_03113		fumarate hydratase	162.315	268.205	308.24	253.08	1260.86	352.49	322.375	387.065	0.60519	0.526586	0.641358	0.128734	0.460481	0.503497	0.419348
NRRL3_02109		cyanovirin-N domain-containing protein	158.59	134.585	583.605	1044.68	324.99	727.61	1019.88	813.66	1.17836	0.271742	0.151807	0.487984	0.21796	0.155499	0.194909
NRRL3_07447		short-chain dehydrogenase/reductase	131.86	124.465	242.58	350	85.015	435.525	532.01	662.55	1.05941	0.543573	0.376743	1.55102	0.302761	0.247852	0.199019
NRRL3_11573		aconitate hydratase, mitochondrial	126.205	446.915	225.83	153.73	2132.61	539.985	130.915	228.135	0.282392	0.55885	0.820952	0.0591787	0.233719	0.964022	0.553203
NRRL3_11620		heat shock protein 9/12	122.53	109.685	164.535	135.305	995.82	469.1	219.39	187.53	1.11711	0.744705	0.905584	0.123044	0.261202	0.558503	0.653389
NRRL3_00799		flavohemoglobin	121.93	166.74	127.335	132.41	2419.13	195.395	217.41	244.825	0.731258	0.957553	0.920852	0.0504024	0.624018	0.56083	0.498029
NRRL3_00546		mitochondrial citrate and oxoglutarate carrier protein	119.24	258.935	115.985	115.39	1033.94	174.56	103.52	95.795	0.460502	1.02806	1.03337	0.115325	0.683089	1.15185	1.24474
NRRL3_08249		uncharacterized protein	116.71	108.405	117.13	162.925	584.36	529.45	350.3	283.58	1.07661	0.996414	0.716342	0.199723	0.220436	0.333172	0.411559
NRRL3_09217		dihydrolipoamide succinyltransferase	116.645	215.98	130.27	132.14	590.01	195.24	106.485	167.03	0.540073	0.89541	0.882738	0.1977	0.597444	1.09541	0.698348
NRRL3_02395		isocitrate lyase	114.1	556.09	369.34	421.315	4780.69	1340.76	391.87	641.28	0.205183	0.308929	0.270819	0.0238668	0.0851013	0.291168	0.177925
NRRL3_04756		dihydrolipoyl dehydrogenase, precursor	113.075	255.69	126.795	127.015	651.42	196.87	101.845	207.28	0.442235	0.891794	0.890249	0.173582	0.574364	1.11027	0.545518
NRRL3_06779		hypothetical protein	106.655	219.725	96.61	69.505	4853.67	328.165	148.24	315.81	0.485402	1.10397	1.53449	0.0219741	0.325004	0.719475	0.337719
NRRL3_11179		nitrite reductase	104.615	114.17	15.545	94.525	1859.57	78.86	29.19	23.61	0.916309	6.72982	1.10674	0.0562576	1.32659	3.58393	4.43096
NRRL3_06103		cytochrome c	102.815	309.795	151.64	202.825	3969.72	505.78	240.32	355.615	0.331881	0.67802	0.506915	0.0258998	0.20328	0.427825	0.289119
NRRL3_00547	citA	citrate synthase CitA	101.84	390.245	103.82	95.495	1738.87	344.21	78.43	175.46	0.260964	0.980929	1.06644	0.0585669	0.295866	1.29848	0.580417
NRRL3_00350		CsbD-like protein	92.89	67.21	71.07	76.295	333.74	476.69	178.08	144.77	1.38209	1.30702	1.21751	0.27833	0.194865	0.521619	0.641638
NRRL3_11081		glycine cleavage system H protein	91.32	351.725	113.225	45.37	819.1	116.75	72.895	191.435	0.259635	0.806536	2.01278	0.111488	0.782184	1.25276	0.477029
NRRL3_02098		hypothetical protein	89.64	167.015	76.79	70.995	607.95	252.455	104	120.9	0.536718	1.16734	1.26262	0.147446	0.355073	0.861923	0.741439
NRRL3_05024		adenylate kinase	85.05	319.31	118.405	130.29	1000.5	405.905	87.16	176.38	0.266356	0.718297	0.652775	0.0850075	0.209532	0.975792	0.482198
NRRL3_06473		4-aminobutyrate aminotransferase	83.335	132.4	65.745	41.79	423.115	43.665	35.92	109.815	0.629418	1.26755	1.99414	0.196956	1.90851	2.32002	0.758867
NRRL3_09936		mitochondrial carrier protein	82.175	90.12	130.295	54.975	1559.03	105.045	110.305	134.825	0.91184	0.630684	1.49477	0.0527092	0.782284	0.74498	0.609494
NRRL3_07256		amino acid permease	79.075	53.87	76.765	70.12	417.84	48.655	63.945	57.88	1.46789	1.03009	1.12771	0.189247	1.62522	1.23661	1.36619
NRRL3_10597		alcohol oxidase	77.875	22.72	67.14	1785.05	12.255	1365.03	984.71	604.99	3.4276	1.15989	0.0436264	6.35455	0.05705	0.0790842	0.128721
NRRL3_09747	aox1	alternative oxidase AOX1, mitochondrial	77.57	69.03	36.04	105.825	1309.3	131.165	169.885	138.6	1.12371	2.15233	0.733003	0.0592454	0.591393	0.456603	0.559668
NRRL3_01066		hypothetical protein	77.325	46.195	153.525	386.265	35.7	516.63	718.58	389.845	1.67388	0.503664	0.200186	2.16597	0.149672	0.107608	0.198348
NRRL3_10101		chaperonin	75.735	301.295	73.83	69.62	907.595	274.325	79.315	226.95	0.251365	1.0258	1.08783	0.0834458	0.276078	0.954864	0.333708
NRRL3_00235		MFS-type sugar/inositol transporter	74.8	104.58	113.99	135.845	228.22	524.195	193.14	278.92	0.715242	0.656198	0.550628	0.327754	0.142695	0.387284	0.268177
NRRL3_06854		S-adenosyl-L-methionine dependent methyltransferase	72.79	28.085	283.885	1089.92	43.3	624.775	955.45	362.515	2.59177	0.256407	0.0667847	1.68106	0.116506	0.076184	0.200792
NRRL3_07131		hypothetical protein	72.01	61.11	313.185	593.065	152.945	256.785	358.725	181.905	1.17837	0.229928	0.12142	0.470823	0.280429	0.200739	0.395866
NRRL3_06777		acetyl-CoA hydrolase	71.61	495.955	84.005	287.025	2451.44	1048.63	110.34	330.095	0.144388	0.852449	0.24949	0.0292114	0.0682888	0.648994	0.216938
NRRL3_00804		bHLH transcription factor	71.24	49.655	42.88	46.35	559.315	90.825	93.675	100.84	1.4347	1.66138	1.537	0.12737	0.784366	0.760502	0.706466
NRRL3_03417		dicarboxylic amino acid permease	69.79	65.4	120.315	97.72	393.57	77.735	93.305	110.225	1.06713	0.580061	0.714183	0.177326	0.897794	0.747977	0.633159
NRRL3_04660		hypothetical protein	66.935	197.18	128.53	78.005	456.92	109.77	62.145	98.395	0.339461	0.520773	0.858086	0.146492	0.609775	1.07708	0.680268
NRRL3_11135		carnitine acetyltransferase, required for utilization of acetate as carbon sourc	64.855	219.22	90.845	61.805	634.595	162.345	62.35	95.505	0.295844	0.713908	1.04935	0.102199	0.399489	1.04018	0.679074
NRRL3_02993		uracil phosphoribosyltransferase	64.35	140.52	4.37	19.105	459.835	57.43	11.855	17.435	0.457942	14.7254	3.36823	0.139942	1.12049	5.42809	3.69085
NRRL3_03106		hypothetical protein	64.12	55.495	52.63	66.285	355.935	284.24	158.6	183.465	1.15542	1.21832	0.967338	0.180145	0.225584	0.404288	0.349494
NRRL3_02998		nitrite transporter, high-affinity	61.93	145.615	10.06	58.15	1181.65	57.575	30.175	17.855	0.4253	6.15606	1.065	0.0524095	1.07564	2.05236	3.4685
NRRL3_04970		pyruvate dehydrogenase complex, alpha subunit E1	61.38	120.575	47.34	58.42	366.865	103.68	53.355	78.88	0.509061	1.29658	1.05067	0.16731	0.592014	1.15041	0.778144
NRRL3_11144		oleate delta-12 desaturase	61.335	125.115	71.1	73.51	440.57	94.29	49.58	37.94	0.490229	0.862658	0.834376	0.139217	0.650493	1.23709	1.61663
NRRL3_04158		metallo-beta-lactamase domain-containing protein	60.575	55.86	82.82	189.13	13.44	144.76	158.76	486.955	1.08441	0.731405	0.320282	4.50707	0.418451	0.381551	0.124395
NRRL3_04058		hypothetical protein	60.305	53.005	33.665	61.54	1567.62	269.31	122.605	74.965	1.13772	1.79133	0.979932	0.0384691	0.223924	0.491864	0.804442
NRRL3_04378		acyl-CoA desaturase	59.645	99.965	52.49	62	678.715	71.4	51.115	70.255	0.596659	1.13631	0.962016	0.0878793	0.835364	1.16688	0.848979
NRRL3_06267		MFS-type transporter	59.14	36.98	127.735	293.435	43.675	343.425	313.05	347.095	1.59924	0.46299	0.201544	1.35409	0.172206	0.188916	0.170386
NRRL3_03347		heat shock protein, mitochondrial	58.87	142.47	43.11	50.14	353.435	83.84	38.93	78.945	0.41321	1.36558	1.17411	0.166565	0.702171	1.5122	0.745709
NRRL3_03733		malate synthase, glyoxysomal	55.92	428.785	254.395	132.78	4631.71	208.31	132.175	152.435	0.130415	0.219816	0.421148	0.0120733	0.268446	0.423075	0.366845
NRRL3_06899		purine-cytosine permease	54.72	27.365	21.675	37.27	578.73	12.73	18.86	6.81	1.99963	2.52457	1.4682	0.0945519	4.29851	2.90138	8.03524
NRRL3_05162		MFS-type transporter	53.58	152.5	58.1	22.36	145.025	62.975	45.83	272.22	0.351344	0.922203	2.39624	0.369454	0.850814	1.1691	0.196826
NRRL3_10497		protoglobin	53.24	74.335	30.035	29.34	937.995	135.95	71.02	58.785	0.716217	1.7726	1.81459	0.0567594	0.391615	0.749648	0.905673
NRRL3_02097		lactone-specific esterase	52.755	333.865	71.135	89.525	894.735	466.59	55.41	90.15	0.158013	0.741618	0.589277	0.0589616	0.113065	0.952084	0.585191
NRRL3_00095		GPI inositol-deacylase	52.29	50.93	120.26	129.49	146.56	129.37	169.965	265.335	1.0267	0.434808	0.403815	0.356782	0.40419	0.307652	0.197072
NRRL3_05985		hypothetical protein	51.955	71.11	51.94	61.99	423.27	97.715	91.535	90.215	0.730629	1.00029	0.838119	0.122747	0.531699	0.567597	0.575902
NRRL3_05319		fumarylacetoacetate hydrolase family protein	50.605	86.13	48.18	50.3	265.13	111.55	39.665	64.165	0.587542	1.05033	1.00606	0.190869	0.453653	1.27581	0.78867
NRRL3_03467		MFS-type transporter	48.66	67.465	83.435	66.015	365.37	60.69	97.59	85.025	0.721263	0.583208	0.737105	0.13318	0.80178	0.498617	0.572302
NRRL3_09102		alanine-tRNA ligase-like protein	46.71	63.83	34.515	38.845	358.1	58.78	33.725	34.985	0.731788	1.35332	1.20247	0.130438	0.794658	1.38503	1.33514
NRRL3_08418		ureohydrolase	46.495	80.195	124.475	94.625	138.085	113.75	108.04	240.51	0.579774	0.373529	0.491361	0.336713	0.408747	0.43035	0.193318
NRRL3_01646		hypothetical protein	46.445	72.12	52.295	124.165	335.565	151.9	323.725	150.805	0.643996	0.888135	0.374059	0.138408	0.30576	0.143471	0.307981
NRRL3_04004		MFS-type sugar/inositol transporter	45.355	41.39	15.115	13.495	258.39	16.91	21.23	15.225	1.0958	3.00066	3.36087	0.175529	2.68214	2.13636	2.97898
NRRL3_08288		P-loop containing nucleoside triphosphate hydrolase	44.835	48.91	151.445	305.49	56.795	208.125	307.075	187.74	0.916684	0.296048	0.146764	0.789418	0.215423	0.146007	0.238814
NRRL3_09101		argininosuccinate synthase	43.805	182.31	3.975	12.77	691.575	115.145	23.2	24.215	0.240278	11.0201	3.43031	0.0633409	0.380433	1.88815	1.809
NRRL3_11133		amino acid permease	43.18	60.455	39.325	25.425	297.92	39.935	33.29	46.14	0.71425	1.09803	1.69833	0.144938	1.08126	1.29709	0.935847
NRRL3_05097		ammonium transporter	43.175	19.535	21.08	62.685	325.545	13.65	25.315	9.54	2.21014	2.04815	0.688761	0.132624	3.163	1.70551	4.52568
NRRL3_06388		hypothetical protein	42.42	37.655	35.875	58.295	899.7	253.855	169.705	84.225	1.12654	1.18244	0.727678	0.047149	0.167103	0.249963	0.503651
NRRL3_04809		glycoside hydrolase family 16 protein	40.65	59.505	33.51	41.88	281.95	32.81	27.45	17.805	0.683136	1.21307	0.97063	0.144174	1.23895	1.48087	2.28307
NRRL3_01514		copper amine oxidase	39.995	48.71	93.7	43.845	536.135	41.55	45.725	69.09	0.821084	0.426841	0.912191	0.0745987	0.962575	0.874686	0.578883
NRRL3_00316		aconitate hydratase, mitochondrial	37.53	79.11	38.305	35.375	260.73	143.63	24.66	62.945	0.474403	0.979768	1.06092	0.143942	0.261296	1.5219	0.596235
NRRL3_04651		O-methyltransferase, COMT-type	37.225	5.16	233.7	304.8	39.23	44.7	289.48	99.565	7.21415	0.159285	0.122129	0.948891	0.832774	0.128593	0.373876
NRRL3_01362		proteolipid membrane potential modulator	36.86	63.855	14.04	23.33	283.845	235.77	77.6	145.5	0.577245	2.62536	1.57994	0.12986	0.156339	0.475	0.253333
NRRL3_03514		serine hydroxymethyltransferase	36.295	134.52	47.025	20.155	608.715	43.645	22.47	89.365	0.269811	0.771823	1.80079	0.0596256	0.831596	1.61526	0.406143
NRRL3_01586		zinc-type alcohol dehydrogenase	35.845	62.42	55.14	73.225	231.575	132.345	66.29	87.84	0.574255	0.650073	0.489519	0.154788	0.270845	0.54073	0.408071
NRRL3_08315		fatty acid hydroxylase	35.24	45.87	31.25	22.22	303.575	40.42	48.79	47.18	0.768258	1.12768	1.58596	0.116083	0.871846	0.722279	0.746927
NRRL3_02798		sphingolipid alpha-hydroxylase	33.915	59.69	29.675	19.195	177.855	20.39	22.97	41.365	0.568186	1.14288	1.76687	0.190689	1.66332	1.47649	0.819896
NRRL3_08485		pyridoxine biosynthesis protein	33.29	81.94	45.01	29.675	322.83	160.985	31.96	79.98	0.406273	0.739613	1.12182	0.103119	0.206789	1.04161	0.416229
NRRL3_07972		hypothetical protein	32.86	22.37	68.275	113.63	11.69	109.25	181.435	75.715	1.46893	0.481289	0.289184	2.81095	0.300778	0.181112	0.433996
NRRL3_05971		Erg28-like protein	32.425	72.7	33.85	28.29	174.665	52.27	26.33	40.45	0.446011	0.957903	1.14616	0.185641	0.620337	1.23148	0.801607
NRRL3_07854		2-oxoglutarate dehydrogenase, mitochondrial	31.395	70.405	42.725	50.25	423.28	82.39	35.5	62.125	0.44592	0.734816	0.624776	0.0741708	0.381054	0.884366	0.505352
NRRL3_05816		aminotransferase, class I/classII	31.02	57.88	31.38	22.04	197.215	59.395	30.59	35.035	0.535936	0.988528	1.40744	0.15729	0.522266	1.01406	0.8854
NRRL3_10968		glycine cleavage system T protein	31.005	107.945	56.305	23.995	518.055	23.615	23.575	39.445	0.28723	0.550662	1.29214	0.0598489	1.31294	1.31516	0.786031
NRRL3_08439		MARVEL domain-containing protein	29.94	40.135	17.07	17.585	170.7	63.62	40.785	38.09	0.745982	1.75395	1.70259	0.175395	0.470607	0.734093	0.786033
NRRL3_00621		thioesterase superfamily protein	29.84	46.385	38.7	41.855	271.685	75.545	44.185	34.835	0.643311	0.771059	0.712938	0.109833	0.394996	0.675342	0.85661
NRRL3_04181		amino acid transporter, transmembrane domain-containing protein	28.56	40.335	29.705	17.5	259.165	25.74	21.62	20.585	0.70807	0.961454	1.632	0.1102	1.10956	1.321	1.38742
NRRL3_05248		cytochrome c oxidase copper chaperone	28.44	50.895	25.925	31.785	177.275	70.835	36.98	65.39	0.558798	1.09701	0.894762	0.160429	0.401496	0.769064	0.434929
NRRL3_07527		mitochondrial succinate/fumarate antiporter, involved in utilization of acetate and other carbon sources	28.315	40.935	121.235	135.335	1035.59	140.285	118.34	36.715	0.691706	0.233555	0.209222	0.027342	0.201839	0.239268	0.771211
NRRL3_01405		intradiol ring-cleavage dioxygenase	27.82	32.875	307.825	169.875	280.665	81.19	91.805	66.215	0.846236	0.090376	0.163767	0.0991217	0.342653	0.303034	0.420146
NRRL3_00982		PLAC8 motif-containing protein	27.175	13.015	59.095	135.71	9.59	131.24	203.51	106.035	2.08798	0.459853	0.200243	2.83368	0.207063	0.133532	0.256283
NRRL3_09100		oxoglutarate/iron-dependent dioxygenase	26.485	142.98	2.815	9.645	408.005	86.66	14.015	16.395	0.185236	9.40853	2.74598	0.0649134	0.30562	1.88976	1.61543
NRRL3_01091		hypothetical protein	26.075	40.265	28.62	38.69	74.94	157.97	63.025	72.63	0.647585	0.911076	0.673947	0.347945	0.165063	0.413725	0.359011
NRRL3_09296		CoA-transferase, family III	26.01	57.02	27.31	22.85	140.515	63.565	23.5	50.805	0.456156	0.952398	1.13829	0.185105	0.409187	1.10681	0.511957
NRRL3_08719		ribonuclease 3	25.525	42.275	98.27	168.585	86.355	213.58	191.405	155.745	0.603785	0.259744	0.151407	0.295582	0.11951	0.133356	0.16389
NRRL3_03622		imidazole glycerol-phosphate dehydratase	25.35	38.545	18.91	23.71	149.025	51.69	15.87	25.165	0.657673	1.34056	1.06917	0.170106	0.490424	1.59735	1.00735
NRRL3_05586		zinc-type alcohol dehydrogenase	25.135	23.23	59.845	290	30.38	253.955	239.72	304.07	1.08201	0.420002	0.0866724	0.827354	0.0989742	0.104851	0.0826619
NRRL3_10502		phosphoesterase	25.055	35.545	32.12	24.4	125.08	162.245	37.11	281.865	0.704881	0.780044	1.02684	0.200312	0.154427	0.675155	0.0888901
NRRL3_05019		coproporphyrinogen III oxidase	24.755	41.9	23.15	17.99	163.445	29.05	31.135	36.855	0.590811	1.06933	1.37604	0.151458	0.852151	0.795086	0.671686
NRRL3_01415	estA	esterase EstA	24.145	28.62	16.72	138.825	11.6	168.985	59.63	39.445	0.843641	1.44408	0.173924	2.08147	0.142883	0.404914	0.612118
NRRL3_06412		Integral membrane protein, HPP family	23.97	49.32	100.36	117.985	55.555	138.215	173.76	69.555	0.48601	0.23884	0.203161	0.431464	0.173425	0.137949	0.344619
NRRL3_01188		hypothetical protein	23.955	32.81	16.015	28.21	62.205	142.37	52.085	71.26	0.730113	1.49579	0.849167	0.385098	0.168259	0.459921	0.336163
NRRL3_00509		zinc-type alcohol dehydrogenase	23.06	22.765	16.355	19.815	170.51	51.235	30.745	33.71	1.01296	1.40997	1.16376	0.135241	0.450083	0.750041	0.68407
NRRL3_11178		nitrate reductase [NADPH] NiaD	22.905	34.7	3.625	20.2	456.745	27.75	6.01	6.13	0.660086	6.31862	1.13391	0.0501483	0.825405	3.81115	3.73654
NRRL3_04429		hypothetical protein	22.28	22.42	69.45	62.4	123.06	203.685	147.045	181.26	0.993756	0.320806	0.357051	0.18105	0.109385	0.151518	0.122917
NRRL3_02836		alpha-ketoglutarate-dependent xanthine dioxygenase, involved in the oxidation of xanthine to uric acid	21.775	10.54	7.9	18.49	202.62	10.635	14.675	6.635	2.06594	2.75633	1.17766	0.107467	2.04748	1.48382	3.28184
NRRL3_09353		uroporphyrin-III C-methyltransferase	21.695	14.33	11.19	25.44	184.355	8.34	13.04	7.725	1.51396	1.93878	0.852791	0.117681	2.60132	1.66373	2.80841
NRRL3_04966		hypothetical protein	21.055	10.92	41.73	44.875	11.42	53.23	64.995	107.58	1.92811	0.504553	0.469192	1.8437	0.395548	0.323948	0.195715
NRRL3_03476		malic oxidoreductase	20.95	35.45	9.425	11.835	197.375	15.765	10.595	11.2	0.590973	2.22281	1.77017	0.106143	1.32889	1.97735	1.87054
NRRL3_05585		hypothetical protein	20.775	23.265	53.825	255.2	22.585	251.275	268.965	265.675	0.892972	0.385973	0.0814067	0.919858	0.0826783	0.0772405	0.078197
NRRL3_01261		zinc-type alcohol dehydrogenase	20.07	29.845	19.725	77.59	52.985	197.82	51.59	89.2	0.672474	1.01749	0.258667	0.378786	0.101456	0.389029	0.225
NRRL3_07348		uncharacterized protein	20	24.2	23.51	11.925	109.255	26.23	23.865	17.355	0.826446	0.850702	1.67715	0.183058	0.762486	0.838047	1.15241
NRRL3_09638		proline-specific permease	19.925	60.315	15.31	6.6	243.085	8.965	8.715	10.6	0.330349	1.30144	3.01894	0.0819672	2.22253	2.28629	1.87972
NRRL3_10225		hypothetical protein	19.91	25.065	62.315	65.375	48.675	70.62	69.725	102.175	0.794335	0.319506	0.304551	0.40904	0.281931	0.28555	0.194862
NRRL3_04731		fungal-specific membrane protein	19.765	19.755	15.74	14.65	131.5	120.15	37.63	41.995	1.00051	1.25572	1.34915	0.150304	0.164503	0.525246	0.470651
NRRL3_00974		zinc finger protein, RING-type	19.145	18.025	66.715	125.83	36.53	114.14	119.905	170.735	1.06214	0.286967	0.15215	0.52409	0.167733	0.159668	0.112133
NRRL3_09157		indoleamine 2,3-dioxygenase	19.095	16.04	79.02	19.815	345.57	49.305	84.465	48.81	1.19046	0.241648	0.963664	0.0552565	0.387283	0.22607	0.391211
NRRL3_07484		pyridine nucleotide-disulfide oxidoreductase	18.935	19.55	107.975	140.795	21.02	115.655	145.98	114.51	0.968542	0.175365	0.134486	0.900809	0.16372	0.12971	0.165357
NRRL3_06315		copper-fist transcription factor	18.71	13.835	97.33	136.485	18.26	55.275	128.185	134.1	1.35237	0.192233	0.137085	1.02464	0.338489	0.145961	0.139523
NRRL3_10881		glycoside hydrolase family 43 protein	18.285	24.05	75.05	58.935	28.475	72.42	115.86	65.455	0.760291	0.243638	0.310257	0.642142	0.252486	0.15782	0.279352
NRRL3_04377		purine permease	18.245	14.855	9.72	10.875	339.92	7.44	11.77	10.53	1.22821	1.87706	1.6777	0.0536744	2.45228	1.55013	1.73267
NRRL3_06351		GDSL-like lipase/acylhydrolase family protein	18.185	59.3	55.11	39.745	15.2	91.51	108.895	77.6	0.306661	0.329976	0.457542	1.19638	0.198721	0.166996	0.234343
NRRL3_00182		S-adenosyl-L-methionine dependent methyltransferase	18.015	38.525	23.47	20.085	96.895	40.105	13.695	28.06	0.467618	0.767576	0.896938	0.185923	0.449196	1.31544	0.642017
NRRL3_11029		fungal-specific transcription factor CaaR	17.87	139.59	1.315	6.17	14.405	39.44	4.985	7.275	0.128018	13.5894	2.89627	1.24054	0.453093	3.58475	2.45636
NRRL3_06352		purine nucleoside permease	17.85	75.62	13.81	5.565	226.125	14.595	5.965	11.775	0.236049	1.29254	3.20755	0.0789386	1.22302	2.99246	1.51592
NRRL3_05972		very-long-chain 3-oxoacyl-CoA reductase	17.63	33	29.29	26.77	97.525	28.84	23.11	34.255	0.534242	0.601912	0.658573	0.180774	0.611304	0.762873	0.514669
NRRL3_07869		hypothetical protein	17.58	29.225	38.515	10.045	126.52	21.07	23.995	43.005	0.60154	0.456446	1.75012	0.13895	0.834362	0.732653	0.40879
NRRL3_02557		methionine aminopeptidase	17.495	13.71	53.1	56.86	12.645	93.47	88.735	77.58	1.27608	0.329473	0.307686	1.38355	0.187172	0.19716	0.225509
NRRL3_11709		cytochrome P450	17.4	19.095	22.06	49.41	125.245	40.87	53.685	27.575	0.911233	0.788758	0.352155	0.138928	0.42574	0.324113	0.631006
NRRL3_05340		glycoside hydrolase/deacetylase domain-containing protein	17.235	21.14	66.03	181.09	128.095	282.4	186.12	424.715	0.815279	0.261018	0.0951737	0.134549	0.0610305	0.0926015	0.0405802
NRRL3_10599		neutral/alkaline nonlysosomal ceramidase	17.1	16.68	25.95	91.52	11.3	91.095	58.145	57.875	1.02518	0.65896	0.186844	1.51327	0.187716	0.294092	0.295464
NRRL3_11670		flavocytochrome c	16.975	24.73	18.33	11.125	227.475	29.39	14.705	47.28	0.686413	0.926077	1.52584	0.0746236	0.577577	1.15437	0.359031
NRRL3_01865		hypothetical protein	16.935	13.43	10.51	4.07	110.39	15.17	8.295	14.85	1.26098	1.61132	4.16093	0.153411	1.11635	2.04159	1.1404
NRRL3_02965		hypothetical protein	16.77	22.31	49.175	51.645	22.395	62.53	76.115	89.25	0.751681	0.341027	0.324717	0.748828	0.268191	0.220325	0.187899
NRRL3_02575		hypothetical protein	16.68	12.415	10.035	28.05	1.305	38.16	59.72	95.315	1.34354	1.66218	0.594652	12.7816	0.437107	0.279303	0.174999
NRRL3_08148		asparagine synthetase	16.655	42.78	12.055	10.355	174.09	73.365	8.115	12.5	0.389317	1.38158	1.6084	0.0956689	0.227016	2.05237	1.3324
NRRL3_07037		hypothetical protein	16.59	17.865	13.785	25.455	617.7	172.515	73.385	60.72	0.928631	1.20348	0.651738	0.0268577	0.0961656	0.226068	0.273221
NRRL3_05766		hydroxymethylglutaryl-CoA synthase	16.48	52.285	8.375	4.61	105.565	10.17	4.045	6.265	0.315196	1.96776	3.57484	0.156112	1.62045	4.07417	2.63049
NRRL3_01033	ao-I	tetrapeptide transporter	16.46	15.865	15.08	14.545	143.515	10.785	15.085	17.3	1.0375	1.09151	1.13166	0.114692	1.52619	1.09115	0.951445
NRRL3_00884		allantoinase	16.415	12.16	14.59	33.46	143.96	14.55	24.775	12.585	1.34992	1.12509	0.490586	0.114025	1.12818	0.662563	1.30433
NRRL3_07382		alpha-L-fucosidase	16.035	5.14	9.15	127.425	1.48	74.27	27.405	4.86	3.11965	1.75246	0.125839	10.8345	0.215901	0.585112	3.29938
NRRL3_06266		FAD-NAD(P)-binding domain-containing protein	15.9	17.035	31.385	187.84	18.095	236.09	90.29	250.3	0.933372	0.506611	0.0846465	0.878696	0.0673472	0.176099	0.0635238
NRRL3_07402		aquaporin-like protein	15.66	11.19	13.375	23.615	25.545	92.72	59.18	30.75	1.39946	1.17084	0.663138	0.613036	0.168896	0.264616	0.509268
NRRL3_01017		hypothetical protein	15.235	19.79	8.52	17.63	52.28	85.515	30.09	27.95	0.769833	1.78815	0.864152	0.291412	0.178156	0.506314	0.545081
NRRL3_07715		protein tyrosine phosphatase-like protein	15.005	22.485	12.425	13.37	85.84	24.975	16.87	21.745	0.667334	1.20765	1.12229	0.174802	0.600801	0.889449	0.690044
NRRL3_00711		hypothetical protein	14.95	14.235	10.51	12.345	108.985	47.37	22.86	33.315	1.05023	1.42245	1.21102	0.137175	0.315601	0.653981	0.448747
NRRL3_09976		glycoside hydrolase family 1 protein	14.7	20.565	33.675	39.925	10.58	74.685	79.775	55.16	0.714807	0.436526	0.36819	1.38941	0.196827	0.184268	0.266497
NRRL3_07311		P-loop containing nucleoside triphosphate hydrolase	13.91	7	35.13	64.345	2.89	51.75	77.175	44.33	1.98714	0.395958	0.216178	4.81315	0.268792	0.18024	0.313783
NRRL3_03187		glycosyltransferase family 32 protein	13.775	18.235	16.62	25.29	74.575	35.4	25.075	38.44	0.755415	0.828821	0.544682	0.184713	0.389124	0.549352	0.358351
NRRL3_09637		proline dehydrogenase	13.575	64.205	7.58	2.885	127.915	11.73	3.74	21.33	0.211432	1.7909	4.70537	0.106125	1.15729	3.62968	0.636428
NRRL3_03526		L-ornithine N(5)-monooxygenase	13.12	18.14	55.995	14.285	113.65	26.31	21.4	45.005	0.723264	0.234307	0.918446	0.115442	0.49867	0.613084	0.291523
NRRL3_09068		hypothetical protein	13.07	12.73	42.9	65.785	49.44	50.725	76.965	56.4	1.02671	0.304662	0.198678	0.264361	0.257664	0.169817	0.231738
NRRL3_09256		isochorismatase family protein	12.485	20.51	14.775	14.225	90.5	26.425	9.8	19.115	0.608727	0.845008	0.87768	0.137956	0.472469	1.27398	0.653152
NRRL3_06076		zinc finger protein, GATA-type	12.19	11.74	12.475	14.5	68.065	13.605	15.205	11.965	1.03833	0.977154	0.84069	0.179094	0.895994	0.80171	1.0188
NRRL3_07411		alpha/beta hydrolase fold protein	12.015	24.07	5.88	5.36	66.775	18.52	16.94	12.09	0.499169	2.04337	2.2416	0.179933	0.648758	0.709268	0.993797
NRRL3_00485		cytosolic Fe-S cluster assembly factor Cfd1	11.995	17.685	5.61	6.755	62.08	25.185	8.965	8.66	0.678258	2.13815	1.77572	0.193218	0.476276	1.33798	1.3851
NRRL3_01398		MFS-type transporter	11.89	2.585	2.915	87.025	2.555	73.845	22.04	9.11	4.59961	4.0789	0.136627	4.65362	0.161013	0.539474	1.30516
NRRL3_06319		glycoside hydrolase-like protein	11.76	5.57	69.735	68.79	4.85	23.475	67.46	34.98	2.11131	0.168638	0.170955	2.42474	0.500958	0.174326	0.336192
NRRL3_09602		pyruvate ferredoxin/flavodoxin oxidoreductase	11.65	16.795	9.545	8.715	55.385	70.06	6.76	7.6	0.693659	1.22053	1.33678	0.210346	0.166286	1.72337	1.53289
NRRL3_03805		hypothetical protein	11.615	22.755	16.905	12.085	60.39	36.27	38.16	57.23	0.510437	0.687075	0.961109	0.192333	0.320237	0.304376	0.202953
NRRL3_11363		flavin monooxygenase-like protein	11.61	11.88	10.29	14.6	55.205	66.335	31.005	38.155	0.977273	1.12828	0.795205	0.210307	0.175021	0.374456	0.304285
NRRL3_02992		methylmalonate-semialdehyde dehydrogenase, mitochondrial	11.505	11.76	4.405	8.15	62.715	5.515	5.84	1.895	0.978316	2.6118	1.41166	0.183449	2.08613	1.97003	6.07124
NRRL3_00832		amidohydrolase	11.4	17.77	4.445	5.535	81.57	2.62	4.565	1.605	0.641531	2.56468	2.05962	0.139757	4.35115	2.49726	7.1028
NRRL3_08717		hypothetical protein	11.36	12.54	28.27	17.03	82.9	22.375	23.34	46.69	0.905901	0.401839	0.667058	0.137033	0.507709	0.486718	0.243307
NRRL3_02978		amino acid permease	11.34	12.525	19.03	17.08	58.335	42.775	23.48	34.47	0.905389	0.595901	0.663934	0.194394	0.265108	0.482964	0.328982
NRRL3_10308		hypothetical protein	11.195	14.205	17.09	3.285	150.215	19.86	5.555	14.985	0.788103	0.655061	3.40791	0.0745265	0.563696	2.0153	0.74708
NRRL3_01478		zinc-type alcohol dehydrogenase	11.06	15.885	24.85	24.855	19.09	17.81	34.07	57.71	0.696254	0.44507	0.444981	0.579361	0.620999	0.324626	0.191648
NRRL3_05808		uncharacterized protein	11.06	20.59	6.795	7.125	58.515	8	7.645	7.09	0.537154	1.62767	1.55228	0.189011	1.3825	1.4467	1.55994
NRRL3_00859		glycoside hydrolase-like protein	11.055	12.7	45.18	61.28	38.12	40.67	62.055	42.775	0.870472	0.244688	0.180401	0.290005	0.271822	0.178148	0.258445
NRRL3_10403		54S ribosomal protein L41, mitochondrial (uL23m)	10.94	19.315	11.535	11.005	58.155	23.58	10.74	13.175	0.566399	0.948418	0.994094	0.188118	0.463953	1.01862	0.830361
NRRL3_00348		hypothetical protein	10.89	7.48	4.245	12.765	1.01	18.125	34.515	55.165	1.45588	2.56537	0.853114	10.7822	0.600828	0.315515	0.197408
NRRL3_04755		short-chain dehydrogenase/reductase	10.77	6.235	47.83	90.305	11.785	75.27	79.89	77.22	1.72735	0.225172	0.119262	0.913874	0.143085	0.13481	0.139472
NRRL3_11014		MFS-type transporter	10.735	9.51	35.625	45.085	23.56	37.94	46.225	60.535	1.12881	0.301333	0.238106	0.455645	0.282947	0.232234	0.177335
NRRL3_11462		acetoacetyl-CoA synthase	10.735	19.31	44.98	47.065	106.57	42.26	29.51	20.885	0.55593	0.238662	0.228089	0.100732	0.254023	0.363775	0.514005
NRRL3_07923		hypothetical protein	10.455	5.305	24.18	40.09	8.525	49.925	53.325	43.61	1.97078	0.432382	0.260788	1.22639	0.209414	0.196062	0.239739
NRRL3_08952		hypothetical protein	10.1	11.91	3.48	13.98	489.935	13.8	18.495	27.7	0.848027	2.9023	0.722461	0.020615	0.731884	0.546094	0.364621
NRRL3_10976		ammonium transporter	10	9.7	3.355	10.34	882.74	7.59	2.86	4.26	1.03093	2.98063	0.967118	0.0113284	1.31752	3.4965	2.34742
NRRL3_11604		ribosomal protein/NADH dehydrogenase domain-containing protein	9.745	17.735	10.17	7.285	52.15	22.49	9.01	14.155	0.549478	0.95821	1.33768	0.186865	0.433304	1.08158	0.688449
NRRL3_09947		heme A synthase, type 2	9.67	15.82	8.78	7.845	65.73	14.3	8.87	15.43	0.611252	1.10137	1.23263	0.147117	0.676224	1.09019	0.626701
NRRL3_02358		succinate dehydrogenase assembly factor 2, mitochondrial	9.465	17.45	15.56	23.665	67.515	40.84	25.93	28.48	0.542407	0.60829	0.399958	0.140191	0.231758	0.365021	0.332338
NRRL3_08610		uricase	9.45	35.085	2.145	0.665	51.61	2.4	2.44	1.165	0.269346	4.40559	14.2105	0.183104	3.9375	3.87295	8.11159
NRRL3_05293		54S ribosomal protein L44, mitochondrial (mL53)	9.43	19.335	13	8.295	55.885	18.515	9.37	9.405	0.487717	0.725385	1.13683	0.168739	0.509317	1.0064	1.00266
NRRL3_09743		acetate non-utilizing protein, mitochondrial	9.405	18.94	15.755	12.16	56.585	22.095	11.85	14.57	0.496568	0.596953	0.773437	0.16621	0.425662	0.793671	0.645504
NRRL3_02201		hypothetical protein	9.25	16.8	6.055	10.95	36.465	64.68	20.145	32.635	0.550595	1.52766	0.844749	0.253668	0.143012	0.459171	0.283438
NRRL3_03721		aldehyde dehydrogenase	9.1	17.505	9.15	9.385	46.7	12.97	10.05	14.07	0.519851	0.994536	0.969632	0.194861	0.701619	0.905473	0.646766
NRRL3_03007		hypothetical protein	9.09	12.685	2.3	8.535	449.635	17.58	15.66	13.175	0.716594	3.95217	1.06503	0.0202164	0.517065	0.58046	0.689943
NRRL3_03257		extracellular membrane protein	8.975	9.26	60.085	77.51	18	71.565	96.975	56.58	0.969222	0.149372	0.115792	0.498611	0.12541	0.0925496	0.158625
NRRL3_10368		MFS-type transporter	8.905	9.975	14.63	44.16	21.715	43.64	38.47	85.3	0.892732	0.608681	0.201653	0.410085	0.204056	0.231479	0.104396
NRRL3_10307		flavohemoglobin	8.65	14.725	3.585	4.435	360.19	13.91	8.62	16.545	0.587436	2.41283	1.95039	0.0240151	0.621855	1.00348	0.522817
NRRL3_03361		adenine deaminase	8.63	23.26	9.565	8.075	141.415	11.22	14.45	13.415	0.371023	0.902248	1.06873	0.0610261	0.769162	0.597232	0.64331
NRRL3_01726		histidine phosphatase, clade 1	8.625	22.55	12.85	11.66	85.705	26.035	11.975	18.86	0.382483	0.671206	0.739708	0.100636	0.331285	0.720251	0.457317
NRRL3_02188		ABC transporter Fum19	8.58	10.975	36	76.98	32.72	74.215	78.055	57.855	0.781777	0.238333	0.111458	0.262225	0.11561	0.109922	0.148302
NRRL3_10197		uncharacterized protein	8.49	8.545	6.06	4.735	61.57	34.54	18.635	20.57	0.993563	1.40099	1.79303	0.137892	0.245802	0.455594	0.412737
NRRL3_08718		hypothetical protein	8.38	21.005	23.995	18	125.88	34.62	14.055	43.485	0.398953	0.349239	0.465556	0.0665713	0.242057	0.596229	0.19271
NRRL3_08136		HotDog domain-containing protein	8.365	10.4	8.475	10.495	57.61	12.81	9.56	11.23	0.804327	0.987021	0.797046	0.1452	0.653005	0.875	0.74488
NRRL3_01886		3-oxoacid CoA-transferase	8.34	3.66	9.37	43.195	81.34	29.255	30.845	7.895	2.27869	0.890075	0.193078	0.102533	0.285079	0.270384	1.05636
NRRL3_06102		hypothetical protein	8.165	12.86	8.2	13.135	169.205	16.495	8.57	15.4	0.634914	0.995732	0.621622	0.0482551	0.494998	0.952742	0.530195
NRRL3_01957		sodium/solute symporter	8.035	6.885	1.25	5.61	663.33	2.78	1.535	0.975	1.16703	6.428	1.43226	0.0121131	2.89029	5.23453	8.24103
NRRL3_04725		hypothetical protein	8.01	1.15	1.16	5.085	28.75	83.275	82.89	62.23	6.96522	6.90517	1.57522	0.278609	0.0961873	0.0966341	0.128716
NRRL3_02283		uncharacterized protein	7.935	8.895	7.805	6.25	128.795	11.205	10.05	4.865	0.892074	1.01666	1.2696	0.0616095	0.708166	0.789552	1.63104
NRRL3_01580		fatty acid synthase alpha subunit	7.9	27.68	7.015	7.13	147.95	17.73	5.61	8.815	0.285405	1.12616	1.10799	0.0533964	0.445572	1.4082	0.8962
NRRL3_01579		fatty acid synthase beta subunit	7.8	31.825	9.325	7.815	156.425	25.585	6.5	9.015	0.24509	0.836461	0.998081	0.0498642	0.304866	1.2	0.865225
NRRL3_11102		proton-dependent oligopeptide transporter	7.685	10.465	8.9	3.5	88.855	3.435	3.43	7.545	0.734353	0.863483	2.19571	0.0864892	2.23726	2.24052	1.01856
NRRL3_05343		UDP-glucose 4-epimerase	7.48	6.325	21.43	43.885	32.255	48.565	47.68	38.86	1.18261	0.349043	0.170445	0.231902	0.15402	0.156879	0.192486
NRRL3_07186		fungal-specific transcription factor	7.475	8.595	5.78	5.26	94.57	6.395	4.495	2.705	0.869692	1.29325	1.4211	0.079042	1.16888	1.66296	2.7634
NRRL3_10793		54S ribosomal protein L8, mitochondrial (bL17m)	7.19	17.075	11.285	13.685	43.335	21.235	10.455	15.28	0.421083	0.637129	0.525393	0.165917	0.338592	0.687709	0.47055
NRRL3_11180		MFS-type nitrate transporter	7.135	10.63	1.15	3.87	379.26	9.54	2.435	2.855	0.671214	6.20435	1.84367	0.018813	0.747904	2.93018	2.49912
NRRL3_04290		isopenicillin N synthase	7.11	6.435	33.65	39.515	15.935	28.495	35.415	42.09	1.1049	0.211293	0.179932	0.446188	0.249517	0.200762	0.168924
NRRL3_10183		hypothetical protein	7.11	7.755	8.355	11.72	46.235	19.935	13.49	7.95	0.916828	0.850987	0.606655	0.15378	0.356659	0.527057	0.89434
NRRL3_10198		MFS-type transporter	6.97	11.055	4.905	6.69	179.36	15.38	6.375	4.24	0.630484	1.421	1.04185	0.0388604	0.453186	1.09333	1.64387
NRRL3_06755		tetrahydrofolate dehydrogenase/cyclohydrolase	6.885	12.615	5.89	6.105	19.365	40.02	6.045	11.58	0.545779	1.16893	1.12776	0.355538	0.172039	1.13896	0.59456
NRRL3_05115		ureohydrolase	6.78	11.295	4.955	6.81	95.61	7.155	6.5	8.275	0.600266	1.36831	0.995595	0.0709131	0.947589	1.04308	0.819335
NRRL3_00816		amino acid transporter, transmembrane domain-containing protein	6.635	8.15	18.845	8.665	35.12	23.63	28.155	10.05	0.81411	0.352083	0.765724	0.188924	0.280787	0.23566	0.660199
NRRL3_08850		amidase	6.53	53.67	0.48	0.685	207.025	5.525	0.985	1.59	0.121669	13.6042	9.53285	0.0315421	1.1819	6.62944	4.10692
NRRL3_10841		acetylxylan esterase	6.5	3.39	45.29	73.55	7.355	14.755	85.375	32.47	1.9174	0.14352	0.0883753	0.883753	0.440529	0.0761347	0.200185
NRRL3_08209		hypothetical protein	6.39	4.245	2.74	13.74	1.805	13.965	26.235	35.525	1.5053	2.33212	0.465066	3.54017	0.457573	0.243568	0.179873
NRRL3_02976		hypothetical protein	6.365	4.44	5.39	22.165	0.25	21.15	37.54	55.45	1.43356	1.18089	0.287164	25.46	0.300946	0.169552	0.114788
NRRL3_11801		P-loop containing nucleoside triphosphate hydrolase	6.235	4.57	20.725	56.45	6.33	54.095	57.86	57.45	1.36433	0.300844	0.110452	0.984992	0.11526	0.10776	0.108529
NRRL3_09329		ubiquinone biosynthesis protein Coq4, mitochondrial	6.18	12.69	3.47	4.485	31.765	9.455	5.035	6.885	0.486998	1.78098	1.37793	0.194554	0.653622	1.22741	0.897603
NRRL3_01408		auxiliary activity family 3 protein	6.14	6.35	9.17	9.985	34.975	7.345	9.415	8.63	0.966929	0.669575	0.614922	0.175554	0.835943	0.652151	0.711472
NRRL3_01399		hydantoinase B/oxoprolinase family protein	6.095	3.21	3.75	65.465	2.82	46.375	17.35	13.26	1.89875	1.62533	0.0931032	2.16135	0.131429	0.351297	0.459653
NRRL3_09644		beta-glucosidase	6.02	9.39	22.18	15.81	16.13	27.475	53.62	56.975	0.641108	0.271416	0.380772	0.373218	0.219108	0.112272	0.10566
NRRL3_06915		carbamoyl-phosphate synthase, large subunit	5.94	12.855	4.07	3.71	59.415	16.005	2.625	3.1	0.462077	1.45946	1.60108	0.0999748	0.371134	2.26286	1.91613
NRRL3_09237		Tat binding protein 1-interacting protein	5.875	11.19	11.51	4.72	31.11	12.76	9.665	18.565	0.525022	0.510426	1.2447	0.188846	0.460423	0.607863	0.316456
NRRL3_07397		dienelactone hydrolase	5.81	5	29.37	28.94	19.175	33.635	35.27	52.13	1.162	0.197821	0.20076	0.302999	0.172737	0.164729	0.111452
NRRL3_06316		cellobiose dehydrogenase	5.805	5.885	10.875	8.255	37.01	10.465	11.835	30.055	0.986406	0.533793	0.70321	0.15685	0.554706	0.490494	0.193146
NRRL3_00808		ABC transporter, family 2, CDR-type	5.765	7.03	4.48	2.535	120.15	9.545	4.2	6.16	0.820057	1.28683	2.27416	0.0479817	0.603981	1.37262	0.935877
NRRL3_02555		hypothetical protein	5.76	6.82	61.97	166.885	16.99	243.17	158.85	155.295	0.844575	0.0929482	0.0345148	0.339023	0.0236871	0.0362606	0.0370907
NRRL3_08031		translation elongation factor G, mitochondrial	5.71	11.54	5.4	3.615	30.53	6.425	2.685	5.56	0.494801	1.05741	1.57953	0.187029	0.888716	2.12663	1.02698
NRRL3_06060		MFS-type transporter	5.635	26.185	6.63	3.01	74.495	55.18	3.715	11.415	0.2152	0.849925	1.87209	0.0756427	0.10212	1.51682	0.493649
NRRL3_00817		MFS-type sugar/inositol transporter	5.51	5.99	7.96	9.285	48.205	26.2	5.555	17.4	0.919866	0.692211	0.59343	0.114303	0.210305	0.991899	0.316667
NRRL3_11649		hypothetical protein	5.5	5.535	6.085	7.45	28.595	41.035	15.54	20.105	0.993677	0.903862	0.738255	0.192341	0.134032	0.353925	0.273564
NRRL3_06851		UDP-glucuronosyl/UDP-glucosyltransferase	5.375	4.09	9.42	23.265	35.295	19.22	30.51	14.65	1.31418	0.570594	0.231034	0.152288	0.279657	0.176172	0.366894
NRRL3_08284		short-chain dehydrogenase/reductase	5.355	4.88	33.82	14.475	3.26	8.265	21.295	15.415	1.09734	0.158338	0.369948	1.64264	0.647913	0.251467	0.347389
NRRL3_09837		RmlC-like cupin domain-containing protein	5.21	5.52	10.74	22.83	5.9	27.36	35.34	35.215	0.943841	0.485102	0.228208	0.883051	0.190424	0.147425	0.147948
NRRL3_04368		short-chain dehydrogenase/reductase	5.205	4.585	3.92	9.795	6.27	28.875	13.705	31.095	1.13522	1.32781	0.531394	0.830144	0.18026	0.379788	0.16739
NRRL3_02187		cytochrome P450 Fum15	5.175	6.655	12.535	25.835	14.125	26.23	18.6	29.835	0.777611	0.412844	0.20031	0.366372	0.197293	0.278226	0.173454
NRRL3_09023		hypothetical protein	5.15	6.88	11.96	28.83	84.985	31.755	27.185	53.335	0.748547	0.430602	0.178633	0.0605989	0.162179	0.189443	0.0965595
NRRL3_11222		nucleobase cation symporter-1, NCS1	5.135	4.925	1.885	4.44	255.785	2.955	2.12	1.69	1.04264	2.72414	1.15653	0.0200755	1.73773	2.42217	3.03846
NRRL3_08986		S-adenosyl-L-methionine-dependent methyltransferase	5.125	16.115	4.11	3.305	21.565	27.7	3.715	13.755	0.318027	1.24696	1.55068	0.237654	0.185018	1.37954	0.372592
NRRL3_06855		hypothetical protein	5.065	1.105	4.83	318.39	2.505	150.535	106.655	35.175	4.58371	1.04865	0.0159082	2.02196	0.0336467	0.0474896	0.143994
NRRL3_06783		MFS-type transporter	5.035	7.665	10.275	7.62	16.62	15.915	7.66	32.385	0.656882	0.490024	0.660761	0.302948	0.316368	0.657311	0.155473
NRRL3_09843		FAD-binding domain-containing protein	4.87	4.3	1.38	0.705	34.54	1.45	2.27	3.01	1.13256	3.52899	6.9078	0.140996	3.35862	2.14537	1.61794
NRRL3_05784		MFS-type tetracycline resistance protein, TetA/multidrug resistance protein	4.845	5.3	4.25	5.55	42.175	3.59	7.375	6.67	0.914151	1.14	0.872973	0.114878	1.34958	0.656949	0.726387
NRRL3_07349		MFS-type transporter	4.64	5.925	4.615	3.23	109.975	3.95	4.29	3.23	0.783122	1.00542	1.43653	0.0421914	1.17468	1.08159	1.43653
NRRL3_01782	catR	catalase CatR	4.615	6.74	8.495	11.515	31.225	31.71	14.335	11.23	0.684718	0.543261	0.400782	0.147798	0.145538	0.321939	0.410953
NRRL3_02478		fatty acid elongation protein	4.615	6.78	5.58	5.565	23.125	6.225	6.89	7.495	0.680678	0.827061	0.82929	0.199568	0.741365	0.669811	0.615744
NRRL3_07111		tryptophan synthase	4.61	7.795	4	3.345	26.525	17.245	4.19	13.16	0.591405	1.1525	1.37818	0.173798	0.267324	1.10024	0.350304
NRRL3_06812		S-adenosyl-L-methionine-dependent methyltransferase	4.585	12.02	5.11	2.025	33.26	5.53	4.24	5.87	0.381448	0.89726	2.2642	0.137853	0.829114	1.08137	0.78109
NRRL3_01744		P-loop containing nucleoside triphosphate hydrolase	4.5	7.115	9.31	11.63	10.425	16.435	19.565	30.44	0.632467	0.483351	0.38693	0.431655	0.273806	0.230003	0.147832
NRRL3_08678		FAD-binding domain-containing protein	4.45	12.005	5.655	11.315	22.615	17.1	13.005	21.655	0.370679	0.786914	0.393283	0.196772	0.260234	0.342176	0.205495
NRRL3_00686		glycine dehydrogenase (decarboxylating)	4.395	30.51	9.08	1.78	454.065	6.26	3.11	5.1	0.144051	0.484031	2.4691	0.00967923	0.702077	1.41318	0.861765
NRRL3_08851		MFS-type transporter	4.28	10.595	6.07	11.57	168.66	22.06	12.995	18.44	0.403964	0.705107	0.369922	0.0253765	0.194016	0.329357	0.232104
NRRL3_08475		hypothetical protein	4.2	6.065	8.875	8.19	39.265	13.825	22.695	17.205	0.692498	0.473239	0.512821	0.106965	0.303797	0.185063	0.244115
NRRL3_03186		concanavalin A-like lectin/glucanase domain	4.18	8.155	5.99	6.02	49.92	14.33	7.7	20.8	0.512569	0.69783	0.694352	0.083734	0.291696	0.542857	0.200962
NRRL3_09565		hypothetical protein	4.055	4.33	3.805	15.785	0.52	13.145	30.09	31.505	0.93649	1.0657	0.256889	7.79808	0.308482	0.134762	0.12871
NRRL3_06196		FAD-binding domain-containing protein	4.055	13.83	6.77	2.38	30.785	3.29	3.05	7.045	0.293203	0.598966	1.70378	0.13172	1.23252	1.32951	0.575586
NRRL3_02453		hemolysin, aegerolysin type	3.96	6.235	10.23	49.255	3.04	70.2	117.945	128.555	0.635124	0.387097	0.0803979	1.30263	0.0564103	0.033575	0.0308039
NRRL3_10188		EthD domain-containing protein	3.905	3.685	10.535	12.805	3.745	9.18	18.125	19.98	1.0597	0.370669	0.304959	1.04272	0.425381	0.215448	0.195445
NRRL3_03871		hydrophobin	3.9	14.305	0	3.045	16.32	26.74	1.44	2.875	0.272632	NA	1.28079	0.238971	0.145849	2.70833	1.35652
NRRL3_10034		glutathione-dependent formaldehyde-activating enzyme	3.86	26.395	1.8	2.54	61.285	29.655	4.79	15.965	0.14624	2.14444	1.51969	0.0629844	0.130164	0.805846	0.241779
NRRL3_00068		cell wall mannoprotein	3.845	1.225	2.85	4.01	8.11	24.08	23.255	18.045	3.13878	1.34912	0.958853	0.474106	0.159676	0.165341	0.213078
NRRL3_00935		MFS-type sugar/inositol transporter	3.82	3.335	2.24	3.15	65.175	5.38	7.89	9.215	1.14543	1.70536	1.2127	0.0586114	0.710037	0.484157	0.414542
NRRL3_03795		glutathione-dependent formaldehyde-activating enzyme	3.635	4.63	10.245	6.24	20.855	8.4	3.245	10.52	0.785097	0.354807	0.582532	0.174299	0.432738	1.12018	0.345532
NRRL3_09070		hypothetical protein	3.53	3.105	13.245	25.67	23.145	18.09	26.72	19.045	1.13688	0.266516	0.137515	0.152517	0.195135	0.132111	0.18535
NRRL3_10385		histidine kinase-like ATPase domain-containing protein	3.485	2.725	9.645	30.39	4.96	16.205	26.79	22.23	1.2789	0.361327	0.114676	0.702621	0.215057	0.130086	0.15677
NRRL3_09810		exo-polygalacturonase	3.455	0.95	0.24	36.79	0.885	10.6	0.325	0.735	3.63684	14.3958	0.0939114	3.90395	0.325943	10.6308	4.70068
NRRL3_02782		short-chain dehydrogenase/reductase	3.305	1.995	11.94	14.795	7.305	10.49	17.73	24.4	1.65664	0.276801	0.223386	0.45243	0.315062	0.186407	0.135451
NRRL3_00028		fungal-specific transcription factor	3.29	7.13	2.83	2.235	27.02	2.105	2.95	5.2	0.461431	1.16254	1.47204	0.121762	1.56295	1.11525	0.632692
NRRL3_00796		hypothetical protein	3.28	1.53	7.455	6.51	19.43	1.4	7.095	1.93	2.14379	0.439973	0.50384	0.168811	2.34286	0.462297	1.69948
NRRL3_07439		hypothetical protein	3.22	3.245	11.99	8.615	10.225	10.49	18.005	24.41	0.992296	0.268557	0.373767	0.314914	0.306959	0.178839	0.131913
NRRL3_02973		zinc-type alcohol dehydrogenase	3.205	3.225	11.235	13.93	7.505	26.91	53.32	53.51	0.993798	0.285269	0.230079	0.427049	0.119101	0.0601088	0.0598953
NRRL3_04362		glycosyltransferase family 34 protein	3.125	2.775	10.27	29.495	4.245	19.175	29.775	13.155	1.12613	0.304284	0.10595	0.73616	0.162973	0.104954	0.237552
NRRL3_03998		glycoside hydrolase family 16 protein	3.065	9.075	2.985	0.555	20.485	3.13	1.34	1.63	0.337741	1.0268	5.52252	0.149622	0.979233	2.28731	1.88037
NRRL3_02997		MFS-type transporter	2.98	10.575	0.61	3.43	37.765	3.28	1.76	0.94	0.281797	4.88525	0.868805	0.078909	0.908537	1.69318	3.17021
NRRL3_02582		ammonium transporter	2.95	2.67	5.18	13.085	27.81	8.625	14.115	6.52	1.10487	0.569498	0.225449	0.106077	0.342029	0.208998	0.452454
NRRL3_11744		hypothetical protein	2.945	4.005	4.17	10.08	3.495	24.07	17	10.05	0.735331	0.706235	0.292163	0.842632	0.122351	0.173235	0.293035
NRRL3_03935		MFS-type transporter	2.93	4.935	6.14	2.665	24.74	7.91	10.185	15.785	0.593718	0.477199	1.09944	0.118432	0.370417	0.287678	0.185619
NRRL3_11810		hypothetical protein	2.915	10.125	2.175	1.765	22.725	7.85	3.78	2.04	0.287901	1.34023	1.65156	0.128273	0.371338	0.771164	1.42892
NRRL3_08061		serine/threonine dehydratase	2.91	5.32	3.24	0.91	130.605	2.81	3.96	1.11	0.546992	0.898148	3.1978	0.0222809	1.03559	0.734848	2.62162
NRRL3_03454		hypothetical protein	2.835	2.94	12.15	56.195	1.54	108.34	188.52	166.95	0.964286	0.233333	0.0504493	1.84091	0.0261676	0.0150382	0.0169811
NRRL3_09298		aspartic peptidase, extracellular	2.78	1.37	10.695	18.73	0.67	9.865	15.3	12.305	2.0292	0.259935	0.148425	4.14925	0.281804	0.181699	0.225924
NRRL3_07383		deoxyribonuclease, TatD family	2.71	1.42	2.175	15.87	1.335	13.775	7.85	1.125	1.90845	1.24598	0.170762	2.02996	0.196733	0.345223	2.40889
NRRL3_10216		aquaporin-like protein	2.61	3.255	2.24	2.21	15.85	2.775	4.365	3.475	0.801843	1.16518	1.181	0.164669	0.940541	0.597938	0.751079
NRRL3_10288		hypothetical protein	2.61	7.035	2.635	2.675	24.77	4.565	1.635	3.465	0.371002	0.990512	0.975701	0.105369	0.571742	1.59633	0.753247
NRRL3_09626		aldo-keto reductase	2.575	0.385	18.97	17.325	0.29	1.065	20.675	0.495	6.68831	0.135741	0.148629	8.87931	2.41784	0.124547	5.20202
NRRL3_04326		uncharacterized protein	2.56	6.35	13.695	9.54	17.48	12.185	11.335	21.33	0.40315	0.18693	0.268344	0.146453	0.210094	0.225849	0.120019
NRRL3_09629		hypothetical protein	2.55	2.22	1.13	2.63	12.155	13.085	4.95	4.715	1.14865	2.25664	0.969582	0.20979	0.19488	0.515152	0.540827
NRRL3_01766		zinc/iron permease	2.54	2.56	19.315	23	7.91	16.925	25.12	39.33	0.992188	0.131504	0.110435	0.321113	0.150074	0.101115	0.0645817
NRRL3_02943		hypothetical protein	2.495	3.605	13.075	10.685	4.69	6.185	12.345	12.365	0.692094	0.190822	0.233505	0.531983	0.403395	0.202106	0.201779
NRRL3_08422		mitochondrial carrier protein	2.475	6.98	5.48	4.32	12.925	8.175	3.475	2.26	0.354585	0.451642	0.572917	0.191489	0.302752	0.71223	1.09513
NRRL3_05748		clustered mitochondria protein	2.435	5.505	2.905	2.545	25.21	5.905	2.465	2.025	0.442325	0.83821	0.956778	0.0965887	0.412362	0.98783	1.20247
NRRL3_09124		uncharacterized protein	2.315	2.485	2.92	3.51	5.035	5.525	4.265	12.445	0.93159	0.792808	0.659544	0.459782	0.419005	0.54279	0.186018
NRRL3_02393		thiamine pyrophosphate-binding domain-containing protein	2.3	1.77	1.5	3.35	8.62	16.71	4.9	13.17	1.29944	1.53333	0.686567	0.266821	0.137642	0.469388	0.174639
NRRL3_02339		hypothetical protein	2.26	2.54	9.96	16.185	17.185	13.1	13.895	21.23	0.889764	0.226908	0.139635	0.13151	0.172519	0.162648	0.106453
NRRL3_01430	azaB	phosphoketolase	2.23	3.325	2.2	2.41	31.655	3.15	6.395	6.815	0.670677	1.01364	0.925311	0.070447	0.707937	0.34871	0.327219
NRRL3_07403		hypothetical protein	2.18	5.175	4.06	7.105	19.515	10.63	8.37	6.125	0.421256	0.536946	0.306826	0.111709	0.20508	0.260454	0.355918
NRRL3_04363	#N/A	#N/A	2.155	1.585	7.93	33.695	1.19	24.99	37.575	21.145	1.35962	0.271753	0.0639561	1.81092	0.0862345	0.057352	0.101915
NRRL3_10462		hypothetical protein	2.14	2.92	4.945	6.985	8.935	8.215	8.47	11.905	0.732877	0.43276	0.306371	0.239508	0.260499	0.252656	0.179756
NRRL3_02907		purple acid phosphatase	2.11	2.81	9.385	5.33	9.15	6.65	13.93	24.025	0.75089	0.224827	0.395872	0.230601	0.317293	0.151472	0.0878252
NRRL3_00239		hypothetical protein	2.1	2.96	11.355	11.495	1.575	7.415	10.54	6.38	0.709459	0.184941	0.182688	1.33333	0.28321	0.199241	0.329154
NRRL3_02972		hypothetical protein	2.07	1.835	6.98	11.07	2.725	12.485	20.445	21.55	1.12807	0.296562	0.186992	0.759633	0.165799	0.101247	0.0960557
NRRL3_10195		WW domain-containing protein	2.07	2.965	1.73	6.14	5.685	3.865	12.9	5.19	0.698145	1.19653	0.337134	0.364116	0.535576	0.160465	0.398844
NRRL3_03311		metallopeptidase	2.02	2.115	7.335	8.23	5.73	8.31	5.055	13.67	0.955083	0.275392	0.245443	0.352531	0.243081	0.399604	0.147769
NRRL3_03904		FAD-binding domain-containing protein	2.005	3.97	6.9	4.165	23.02	6.455	3.675	6.69	0.505038	0.29058	0.481393	0.0870982	0.310612	0.545578	0.299701
NRRL3_04914		molybdopterin oxidoreductase	2.005	2.175	2.115	4.16	15.84	5.265	2.81	4.285	0.921839	0.947991	0.481971	0.126578	0.380817	0.713523	0.467911
NRRL3_02624		carbon-nitrogen hydrolase	1.995	1.63	5.63	10.915	4.57	8.705	9.045	9.85	1.22393	0.354352	0.182776	0.436543	0.229179	0.220564	0.202538
NRRL3_04364		glycoside hydrolase family 47 protein	1.99	2	7.405	16.615	1.43	13.97	22.965	11.935	0.995	0.268737	0.119771	1.39161	0.142448	0.0866536	0.166736
NRRL3_00861		hypothetical protein	1.99	2.18	3.46	5.37	4.345	9.57	11.005	8.245	0.912844	0.575145	0.370577	0.457998	0.207941	0.180827	0.241358
NRRL3_01862		carbohydrate-binding module family 50 protein	1.99	8.31	4.3	4.99	15.225	8.57	3.78	5.06	0.239471	0.462791	0.398798	0.130706	0.232205	0.526455	0.393281
NRRL3_05757		acetokinase family protein	1.96	1.4	0.74	1.945	14.55	3.91	2.78	3.125	1.4	2.64865	1.00771	0.134708	0.501279	0.705036	0.6272
NRRL3_00953	rhg28A	endo-rhamnogalacturonase Rhg28B	1.94	2.2	3.845	3.91	6.4	5.43	5.945	10.68	0.881818	0.504551	0.496164	0.303125	0.357274	0.326325	0.181648
NRRL3_05339		glycosyltransferase family 4 protein	1.885	2.595	6.895	19.3	12.975	21.85	17.085	28.92	0.726397	0.273387	0.0976684	0.145279	0.08627	0.110331	0.0651798
NRRL3_07327		FAD-binding domain-containing protein	1.87	1.645	5.88	7.72	1.52	9.67	14.145	10.81	1.13678	0.318027	0.242228	1.23026	0.193382	0.132202	0.172988
NRRL3_04341		dimeric alpha-beta barrel domain-containing protein	1.86	0.625	14.31	19.645	12.71	19.88	20.49	33.085	2.976	0.129979	0.0946806	0.146341	0.0935614	0.090776	0.0562188
NRRL3_10911		MFS-type transporter	1.85	1.745	1.485	4.145	10.145	1.88	5.89	1.085	1.06017	1.24579	0.446321	0.182356	0.984043	0.314092	1.70507
NRRL3_01722		alpha/beta hydrolase fold protein	1.82	1.375	4.76	14.985	3.075	9.195	9.695	10.575	1.32364	0.382353	0.121455	0.59187	0.197934	0.187726	0.172104
NRRL3_00088		short-chain dehydrogenase/reductase	1.755	2.81	1.87	2.655	9.025	3.79	4.055	2.78	0.624555	0.938503	0.661017	0.19446	0.463061	0.432799	0.631295
NRRL3_03009		hypothetical protein	1.745	0.295	0.585	3.755	3.88	9.775	6.315	12.365	5.91525	2.98291	0.464714	0.449742	0.178517	0.276326	0.141124
NRRL3_09619		hypothetical protein	1.735	1.74	1.56	2.715	1.49	7.425	5.725	16.78	0.997126	1.11218	0.639042	1.16443	0.23367	0.303057	0.103397
NRRL3_06838		fungal-specific transcription factor	1.715	2.765	0.925	1.135	10.46	0.64	0.885	0.71	0.620253	1.85405	1.51101	0.163958	2.67969	1.93785	2.41549
NRRL3_02982		phytanoyl-CoA dioxygenase	1.705	1.31	7.25	9.83	5.65	9.795	12.615	11.525	1.30153	0.235172	0.173449	0.30177	0.174068	0.135157	0.147939
NRRL3_04198		Ser-Thr-rich GPI-anchored protein	1.7	6.7	3.57	1.125	35.13	4.92	2.335	1.175	0.253731	0.47619	1.51111	0.0483917	0.345528	0.728051	1.44681
NRRL3_10301		MFS-type transporter	1.655	2.26	3.68	3.865	3.625	7.405	8.54	7.595	0.732301	0.449728	0.428202	0.456552	0.223498	0.193794	0.217907
NRRL3_02452		hypothetical protein	1.65	7.735	4.915	6.755	3.015	19.495	20.85	21.32	0.213316	0.335707	0.244264	0.547264	0.0846371	0.0791367	0.0773921
NRRL3_08900		arsenite methyltransferase	1.625	4.035	6.32	3.72	1.665	3.305	5.18	11.02	0.402726	0.25712	0.436828	0.975976	0.491679	0.313707	0.147459
NRRL3_09788		short-chain dehydrogenase/reductase	1.605	2.83	1.08	3.045	3.585	14.055	2.21	9.405	0.567138	1.48611	0.527094	0.447699	0.114194	0.726244	0.170654
NRRL3_02556		hypothetical protein	1.6	1.03	12.3	39.115	3.58	32.76	31.525	32.095	1.5534	0.130081	0.040905	0.446927	0.04884	0.0507534	0.049852
NRRL3_01387		phytanoyl-CoA dioxygenase	1.595	0.8	3.5	2.97	2.135	1.515	4.73	8.77	1.99375	0.455714	0.537037	0.747073	1.05281	0.337209	0.18187
NRRL3_02349		MFS-type transporter	1.595	3.355	3.355	5.955	1.78	9.44	7.765	7.515	0.47541	0.47541	0.267842	0.896067	0.168962	0.205409	0.212242
NRRL3_09031		cytochrome P450	1.525	2.705	3.805	5.68	8.31	7.52	5.105	9.035	0.563771	0.400788	0.268486	0.183514	0.202793	0.298727	0.168788
NRRL3_01032		hypothetical protein	1.52	2.74	1.75	1.075	7.615	1.215	1.345	2.37	0.554745	0.868571	1.41395	0.199606	1.25103	1.13011	0.64135
NRRL3_01725		chromate transporter	1.5	2.885	2.885	2.13	7.875	4.78	3.09	3.785	0.519931	0.519931	0.704225	0.190476	0.313808	0.485437	0.396301
NRRL3_07157		hypothetical protein	1.485	1.905	3.795	1.995	13.285	5.075	3.915	5.72	0.779528	0.391304	0.744361	0.11178	0.292611	0.37931	0.259615
NRRL3_10291		protein kinase	1.475	5.66	4	3.37	7.565	7.61	5.72	11.55	0.260601	0.36875	0.437685	0.194977	0.193824	0.257867	0.127706
NRRL3_03244		hypothetical protein	1.47	1.85	3.445	14.045	25.77	19.185	25.6	14.695	0.794595	0.426705	0.104664	0.0570431	0.0766224	0.0574219	0.100034
NRRL3_01418		4-dimethylallyltryptophan synthase	1.465	8.975	2.505	1.955	8.075	1.565	3.62	3.47	0.163231	0.58483	0.749361	0.181424	0.936102	0.404696	0.42219
NRRL3_08725		hypothetical protein	1.445	2.175	12.295	6.445	2.96	28.585	59.53	21.69	0.664368	0.117527	0.224205	0.488176	0.050551	0.0242735	0.0666206
NRRL3_07609		MFS-type sugar/inositol transporter	1.41	1.225	3.08	3.415	2.165	5.66	7.93	1.13	1.15102	0.457792	0.412884	0.65127	0.249117	0.177806	1.24779
NRRL3_00933		hypothetical protein	1.405	0.285	0.28	0	14.76	0.86	0.865	2.905	4.92982	5.01786	#DIV/0!	0.0951897	1.63372	1.62428	0.483649
NRRL3_05403		hypothetical protein	1.38	2.995	18.565	16.335	12.395	15.33	14.685	13.955	0.460768	0.0743334	0.0844812	0.111335	0.0900196	0.0939734	0.0988893
NRRL3_11735		hypothetical protein	1.365	3.66	13.7	122.83	10.705	43.95	20.175	268.01	0.372951	0.099635	0.0111129	0.127511	0.031058	0.067658	0.00509309
NRRL3_11459		cytochrome P450	1.36	2.87	4.165	8.545	3.955	9.47	6.645	10.255	0.473868	0.326531	0.159157	0.343869	0.143611	0.204665	0.132618
NRRL3_09830		MFS-type transporter	1.36	0.96	5.35	3.165	12.465	1.175	4.505	2.545	1.41667	0.254206	0.4297	0.109105	1.15745	0.301887	0.534381
NRRL3_02928		spherulation-specific family 4 protein	1.33	1.875	0.805	2.905	2.05	7.2	5.225	7.99	0.709333	1.65217	0.457831	0.64878	0.184722	0.254545	0.166458
NRRL3_11397		RNA-dependent RNA polymerase	1.32	1.36	1.77	3.085	2.355	3.335	6.01	8.595	0.970588	0.745763	0.427877	0.56051	0.395802	0.219634	0.153578
NRRL3_06111		mitochondrial brown fat uncoupling protein	1.32	1.22	1.87	0.87	8.37	1.9	0.68	1.025	1.08197	0.705882	1.51724	0.157706	0.694737	1.94118	1.2878
NRRL3_04945		hypothetical protein	1.31	0.655	2.39	5.01	1.17	6.065	9.865	9.31	2	0.548117	0.261477	1.11966	0.215993	0.132793	0.140709
NRRL3_03276		hypothetical protein	1.31	0.88	0.88	2.44	4.165	18.675	4.375	3.165	1.48864	1.48864	0.536885	0.314526	0.0701473	0.299429	0.413902
NRRL3_07452		zinc-type alcohol dehydrogenase	1.29	1.485	0.28	4.025	0.285	10.52	1.615	3.52	0.868687	4.60714	0.320497	4.52632	0.122624	0.798762	0.366477
NRRL3_09301		Mg2+ transporter protein, CorA-like	1.265	0.755	1.91	4.265	0.765	3.92	7.885	4.475	1.6755	0.662304	0.2966	1.65359	0.322704	0.160431	0.282682
NRRL3_01290		Interferon-induced 6-16 family protein	1.26	1.055	1.06	2.7	0.65	3.205	7.79	13.065	1.19431	1.18868	0.466667	1.93846	0.393136	0.161746	0.0964409
NRRL3_03903		short-chain dehydrogenase/reductase	1.245	1.53	3.46	4.24	7.39	3.505	5.435	3.58	0.813725	0.359827	0.293632	0.168471	0.355207	0.229071	0.347765
NRRL3_04667		MFS-type transporter	1.235	2.725	2.34	3.605	4.12	4.725	3.75	7.205	0.453211	0.527778	0.34258	0.299757	0.261376	0.329333	0.171409
NRRL3_01259		purine-cytosine permease	1.17	2.65	0.945	0.41	24.935	1.37	1.57	2.06	0.441509	1.2381	2.85366	0.046922	0.854015	0.745223	0.567961
NRRL3_03968		hypothetical protein	1.165	1.76	7.31	6.92	3.56	2.365	9.915	15.99	0.661932	0.159371	0.168353	0.327247	0.4926	0.117499	0.072858
NRRL3_00692		FAD dependent oxidoreductase	1.165	2.27	1.325	2.155	8.855	2.135	1.205	1.85	0.513216	0.879245	0.540603	0.131564	0.545667	0.966805	0.62973
NRRL3_02534		NmrA-like family protein	1.155	1.165	4.285	1.845	8.85	3.44	7.61	2.39	0.991416	0.269545	0.626016	0.130508	0.335756	0.151774	0.483264
NRRL3_05376		NADH:flavin oxidoreductase/NADH oxidase family protein	1.15	1.49	1.41	4.555	3.705	5.27	6.455	6.21	0.771812	0.815603	0.25247	0.310391	0.218216	0.178156	0.185185
NRRL3_03274		MFS-type transporter	1.15	2.05	1.465	1.09	5.105	8.25	0.915	3.72	0.560976	0.784983	1.05505	0.225269	0.139394	1.25683	0.30914
NRRL3_01794		Mg2+ transporter protein, CorA-like	1.13	1.705	3.13	5.975	3.955	9.11	8.185	6.93	0.662757	0.361022	0.189121	0.285714	0.12404	0.138057	0.163059
NRRL3_07423		glycoside hydrolase family 3 protein	1.12	2.33	2.205	1.26	9.62	2.47	3.385	3.59	0.480687	0.507937	0.888889	0.116424	0.453441	0.330871	0.311978
NRRL3_02554		fungal-specific transcription factor	1.095	0.34	1.62	10.285	0.17	3.43	4.87	4.9	3.22059	0.675926	0.106466	6.44118	0.319242	0.224846	0.223469
NRRL3_06857		amino acid transporter, transmembrane domain-containing protein	1.085	3.63	1.16	0.5	14.56	3.755	0.75	1.71	0.298898	0.935345	2.17	0.0745192	0.288948	1.44667	0.634503
NRRL3_02862		asparaginase	1.085	12.185	0.18	0.625	514.41	3.685	1.685	0.565	0.0890439	6.02778	1.736	0.00210921	0.294437	0.643917	1.92035
NRRL3_07424		alpha/beta hydrolase fold protein	1.08	2.965	1.785	1.36	7.565	2.495	2.935	3.76	0.36425	0.605042	0.794118	0.142763	0.432866	0.367973	0.287234
NRRL3_04726		cytochrome P450	1.015	0.685	1.97	1.55	0.905	4.415	5.96	4.575	1.48175	0.515228	0.654839	1.12155	0.229898	0.170302	0.221858
NRRL3_00934		arrestin-like protein	1.005	1.71	1.55	1.15	13.46	1.255	1.6	2.88	0.587719	0.648387	0.873913	0.0746657	0.800797	0.628125	0.348958
NRRL3_02179		short-chain dehydrogenase/reductase	1	0.555	1.78	2.31	0.795	10.85	3.675	1.26	1.8018	0.561798	0.4329	1.25786	0.0921659	0.272109	0.793651
NRRL3_04374		tetratricopeptide repeat-containing protein	0.985	1.485	2.1	5.25	2.76	7.975	9.145	11.185	0.6633	0.469048	0.187619	0.356884	0.123511	0.107709	0.0880644
NRRL3_09620		MFS-type transporter	0.935	0.69	9.645	8.64	4.765	7.35	10.405	9.87	1.35507	0.0969414	0.108218	0.196222	0.127211	0.0898606	0.0947315
NRRL3_08910		exonuclease	0.91	0.92	1.12	3.105	0.62	2.88	4.805	6.715	0.98913	0.8125	0.293076	1.46774	0.315972	0.189386	0.135517
NRRL3_00700		short-chain dehydrogenase/reductase	0.91	0.69	2.64	2.485	2.68	1.51	2.47	6.61	1.31884	0.344697	0.366197	0.339552	0.602649	0.368421	0.13767
NRRL3_08949		glycoside hydrolase family 15 protein	0.895	1.25	0.445	0.44	12.8	2.675	1.28	3.23	0.716	2.01124	2.03409	0.0699219	0.334579	0.699219	0.27709
NRRL3_00207		hypothetical protein	0.865	1.415	3.805	4.07	5.76	1.435	4.12	4.025	0.611307	0.227332	0.212531	0.150174	0.602787	0.209951	0.214907
NRRL3_09831		fungal-specific transcription factor	0.85	0.81	2.995	2.06	6.76	0.725	1.56	0.93	1.04938	0.283806	0.412621	0.12574	1.17241	0.544872	0.913978
NRRL3_06213		hypothetical protein	0.84	1.135	3.675	5.99	9.52	20.07	7.11	20.06	0.740088	0.228571	0.140234	0.0882353	0.0418535	0.118143	0.0418744
NRRL3_01721		alcohol acetyltransferase	0.83	0.985	2.265	10.735	4.69	7.89	5.435	12.93	0.84264	0.366446	0.0773172	0.176972	0.105196	0.152714	0.0641918
NRRL3_07260		taurine catabolism dioxygenase TauD, TfdA family	0.805	1.53	1.17	2.74	11.84	3.905	3.68	4.33	0.526144	0.688034	0.293796	0.0679899	0.206146	0.21875	0.185912
NRRL3_10231		transcriptional regulator PAI 2-type	0.79	2.26	3.865	2.755	9.895	5.66	3.675	4.78	0.349558	0.204398	0.286751	0.0798383	0.139576	0.214966	0.165272
NRRL3_04647		S-adenosyl-L-methionine dependent methyltransferase	0.785	0.34	31.665	84.99	2.285	31.8	90.285	129.24	2.30882	0.0247908	0.00923638	0.343545	0.0246855	0.00869469	0.00607397
NRRL3_01788		alpha-hydroxy acid dehydrogenase, FMN-dependent	0.765	0.685	0.085	0.505	5.25	2.505	1.315	1.5	1.11679	9	1.51485	0.145714	0.305389	0.581749	0.51
NRRL3_05329		uncharacterized protein	0.73	2.94	0.515	0.795	13.09	0.375	0.225	0.755	0.248299	1.41748	0.918239	0.0557678	1.94667	3.24444	0.966887
NRRL3_08469		dihydroxy-acid dehydratase	0.715	0.555	0.665	0.545	4.795	1.01	1.48	1.14	1.28829	1.07519	1.31193	0.149114	0.707921	0.483108	0.627193
NRRL3_02189		polyketide synthase Fum1, highly reducing	0.7	0.56	1.18	0.73	0.605	5.21	1.175	0.74	1.25	0.59322	0.958904	1.15702	0.134357	0.595745	0.945946
NRRL3_10089		sphingomyelin phosphodiesterase	0.69	0.585	0.96	1.785	3.31	1.83	4.105	4.61	1.17949	0.71875	0.386555	0.208459	0.377049	0.168088	0.149675
NRRL3_01318		alpha/beta hydrolase fold protein	0.67	1.185	0.17	0.5	6.555	0.77	0.865	1.385	0.565401	3.94118	1.34	0.102212	0.87013	0.774566	0.483755
NRRL3_11493		hypothetical protein	0.665	2.4	3.645	3.875	1.075	2.325	5.515	12.445	0.277083	0.182442	0.171613	0.618605	0.286022	0.12058	0.0534351
NRRL3_02543		FAD-binding domain-containing protein	0.655	0.665	7.12	8.69	2.28	6.885	8.13	13.245	0.984962	0.0919944	0.075374	0.287281	0.0951344	0.0805658	0.0494526
NRRL3_00862		uncharacterized protein	0.65	1.57	6.805	9.155	6.125	17.22	15.7	30.08	0.414013	0.095518	0.0709995	0.106122	0.0377468	0.0414013	0.021609
NRRL3_01795		hypothetical protein	0.65	1.31	3.265	12.22	4.68	13.91	15.455	12.83	0.496183	0.199081	0.0531915	0.138889	0.046729	0.0420576	0.0506625
NRRL3_10289		carbonic anhydrase	0.635	1.6	1.28	1.1	3.42	9.065	2.95	3.77	0.396875	0.496094	0.577273	0.185673	0.0700496	0.215254	0.168435
NRRL3_02601		HNH nuclease	0.62	0.805	1.335	0.435	5.83	1.445	1.37	0.73	0.770186	0.464419	1.42529	0.106346	0.429066	0.452555	0.849315
NRRL3_03958		UDP-glucuronosyl/UDP-glucosyltransferase	0.615	1.095	0.82	0.61	3.98	0.795	1.3	1.335	0.561644	0.75	1.0082	0.154523	0.773585	0.473077	0.460674
NRRL3_02849		hypothetical protein	0.605	1.22	1.015	0.8	9.115	1.855	1.88	0.835	0.495902	0.596059	0.75625	0.0663741	0.326146	0.321809	0.724551
NRRL3_09123		carboxylesterase	0.6	0.835	1.115	1.23	6.91	1.55	1.615	3.24	0.718563	0.538117	0.487805	0.0868307	0.387097	0.371517	0.185185
NRRL3_01173		fatty acid desaturase	0.6	0.69	0.255	0.34	12.085	1.225	0.715	0.53	0.869565	2.35294	1.76471	0.0496483	0.489796	0.839161	1.13208
NRRL3_01419		hypothetical protein	0.59	3.45	2.17	1.07	1.9	0.795	1.82	4.355	0.171014	0.271889	0.551402	0.310526	0.742138	0.324176	0.135476
NRRL3_09618		zinc-type alcohol dehydrogenase	0.57	0.95	1.705	3.845	0.675	4.625	3.025	12.905	0.6	0.334311	0.148244	0.844444	0.123243	0.18843	0.0441689
NRRL3_07285		MFS-type transporter	0.57	0.72	1.225	3.975	1.325	2.77	4.74	7.135	0.791667	0.465306	0.143396	0.430189	0.205776	0.120253	0.0798879
NRRL3_11487		ankyrin repeat domain-containing protein	0.57	0.08	0.655	2.34	0.585	2.24	2.865	3.89	7.125	0.870229	0.24359	0.974359	0.254464	0.198953	0.14653
NRRL3_04373		metacaspase	0.565	0.61	1.38	3.99	1.985	4.635	6.62	8.44	0.92623	0.40942	0.141604	0.284635	0.121899	0.0853474	0.0669431
NRRL3_07418		extracellular membrane protein	0.56	2.09	0.965	0.55	3.92	0.41	0.415	0.33	0.267943	0.580311	1.01818	0.142857	1.36585	1.3494	1.69697
NRRL3_10033		NmrA-like family protein	0.55	0.67	1.215	1.86	0.565	1.35	3.88	3.555	0.820896	0.452675	0.295699	0.973451	0.407407	0.141753	0.154712
NRRL3_00689		hypothetical protein	0.545	0.55	2.125	3	1.94	2.485	2.78	3.02	0.990909	0.256471	0.181667	0.280928	0.219316	0.196043	0.180464
NRRL3_06853		cytochrome P450	0.54	0.3	0.665	13.24	0.49	9.56	8.965	6.02	1.8	0.81203	0.0407855	1.10204	0.0564854	0.0602342	0.089701
NRRL3_11677		hypothetical protein	0.525	0	1.06	19.205	0	16.08	12	0	NA	0.495283	0.0273366	#DIV/0!	0.0326493	0.04375	#DIV/0!
NRRL3_07632		uncharacterized protein	0.505	0.66	0.865	0.8	4.31	1.495	1.565	1.2	0.765152	0.583815	0.63125	0.117169	0.337793	0.322684	0.420833
NRRL3_04610		ATP-grasp domain-containing protein	0.505	0.305	1.165	3.045	0.205	0.975	0.985	1.195	1.65574	0.433476	0.165846	2.46341	0.517949	0.51269	0.422594
NRRL3_04200		glycoside hydrolase family 13 protein	0.505	1.075	0.885	0.525	2.87	0.64	0.79	0.435	0.469767	0.570621	0.961905	0.175958	0.789062	0.639241	1.16092
NRRL3_02186		fungal-specific transcription factor Fum21	0.5	0.35	4.42	19.95	3.38	21.505	19.985	12.085	1.42857	0.113122	0.0250627	0.147929	0.0232504	0.0250188	0.0413736
NRRL3_01211		hypothetical protein	0.5	0.125	1.125	0.865	6.12	2.915	1.02	0.9	4	0.444444	0.578035	0.0816993	0.171527	0.490196	0.555556
NRRL3_01256		fungal-specific transcription factor	0.495	0.335	1.275	0.985	2.78	0.675	0.8	1.085	1.47761	0.388235	0.502538	0.178058	0.733333	0.61875	0.456221
NRRL3_07323		hypothetical protein	0.49	0.295	1.175	1.45	0.705	1.09	1.41	4.245	1.66102	0.417021	0.337931	0.695035	0.449541	0.347518	0.11543
NRRL3_11636		heterokaryon incompatibility protein	0.49	1.42	0.99	0.49	6.375	0.93	0.945	0.8	0.34507	0.494949	1	0.0768627	0.526882	0.518519	0.6125
NRRL3_02940		zinc/iron permease	0.48	0.385	1.36	3.045	1.08	3.525	7.35	2.785	1.24675	0.352941	0.157635	0.444444	0.13617	0.0653061	0.172352
NRRL3_07309		DNA photolyase family protein	0.475	0.215	1.065	1.935	0.16	2.095	3.32	2.075	2.2093	0.446009	0.245478	2.96875	0.22673	0.143072	0.228916
NRRL3_05588		hybrid polyketide synthase/non-ribosomal peptide synthetase	0.47	0.445	0.865	5.925	0.895	5.98	6.47	6.55	1.05618	0.543353	0.0793249	0.52514	0.0785953	0.072643	0.0717557
NRRL3_06347		fructosamine/ketosamine-3-kinase family protein	0.46	0.275	1.015	1.81	0	1.675	3.02	3.5	1.67273	0.453202	0.254144	#DIV/0!	0.274627	0.152318	0.131429
NRRL3_04240		hypothetical protein	0.455	0.085	0.42	3.29	0	0.885	1.46	0.56	5.35294	1.08333	0.138298	#DIV/0!	0.514124	0.311644	0.8125
NRRL3_02966		auxiliary activity family 3 protein	0.44	0.715	1.48	1.03	1.005	2.325	2.865	2.54	0.615385	0.297297	0.427184	0.437811	0.189247	0.153578	0.173228
NRRL3_05479		hypothetical protein	0.44	0.265	1.935	4.26	1.08	2.06	3.175	2.27	1.66038	0.22739	0.103286	0.407407	0.213592	0.138583	0.193833
NRRL3_07594		pyruvate phosphate dikinase	0.44	1.1	0.29	2.72	27.58	1.845	2.335	0.755	0.4	1.51724	0.161765	0.0159536	0.238482	0.188437	0.582781
NRRL3_06856		cytochrome P450	0.41	0.14	0.275	45.765	1.25	20.68	6.52	8.66	2.92857	1.49091	0.00895881	0.328	0.0198259	0.0628834	0.0473441
NRRL3_07867		hypothetical protein	0.4	1.315	0.405	0.2	3.305	0	0	0	0.304183	0.987654	2	0.121029	#DIV/0!	#DIV/0!	#DIV/0!
NRRL3_02544		hypothetical protein	0.39	0.295	3.33	3.67	1.3	3.48	5.35	6.47	1.32203	0.117117	0.106267	0.3	0.112069	0.0728972	0.0602782
NRRL3_10142		cutinase	0.385	0.13	1.285	0.255	2.355	0.78	1.05	9.63	2.96154	0.299611	1.5098	0.163482	0.49359	0.366667	0.0399792
NRRL3_00297		hypothetical protein	0.385	0.9	0.96	1.265	3.34	1.17	1.185	1.72	0.427778	0.401042	0.304348	0.115269	0.32906	0.324895	0.223837
NRRL3_09616		hybrid polyketide synthase/non-ribosomal peptide synthetase	0.38	0.105	0.585	2.225	0.125	0.78	1.055	1.255	3.61905	0.649573	0.170787	3.04	0.487179	0.36019	0.302789
NRRL3_00740		helicase, DEAD/DEAH box-type	0.375	0.215	1.36	3.205	0.495	1.81	3.045	4.99	1.74419	0.275735	0.117005	0.757576	0.207182	0.123153	0.0751503
NRRL3_07587		MFS-type transporter	0.37	0.68	0	0.18	2.59	0.75	0.315	0.445	0.544118	NA	2.05556	0.142857	0.493333	1.1746	0.831461
NRRL3_08728		taurine dioxygenase	0.365	1.295	0.74	1.095	3.69	1.78	2.94	5.69	0.281853	0.493243	0.333333	0.098916	0.205056	0.12415	0.0641476
NRRL3_02956		alpha-hydroxy acid dehydrogenase, FMN-dependent	0.365	0.84	0.555	0.55	6.375	0.38	0.38	0.38	0.434524	0.657658	0.663636	0.0572549	0.960526	0.960526	0.960526
NRRL3_00030		non-ribosomal peptide synthetase-like protein	0.36	0.605	1.68	2.17	0.86	0.795	2.355	1.12	0.595041	0.214286	0.165899	0.418605	0.45283	0.152866	0.321429
NRRL3_04702		hypothetical protein	0.36	0.905	0.445	0.975	3.785	0.64	1.205	0.83	0.39779	0.808989	0.369231	0.0951123	0.5625	0.298755	0.433735
NRRL3_07444		serine hydrolase FSH family protein	0.355	0.9	0.715	0.53	0.735	3.265	2.025	10.155	0.394444	0.496503	0.669811	0.482993	0.108729	0.175309	0.0349581
NRRL3_06841		nucleoside phosphorylase	0.355	0.09	0.8	3.305	0.18	2.415	3.895	3.005	3.94444	0.44375	0.107413	1.97222	0.146998	0.0911425	0.118136
NRRL3_03008	kerD	pyridine nucleotide-disulfide oxidoreductase	0.35	0.21	0.14	0.14	3.02	0.145	0.435	0.435	1.66667	2.5	2.5	0.115894	2.41379	0.804598	0.804598
NRRL3_01072		#N/A	0.34	0.68	2.22	1.345	1.445	0.805	2.57	3.105	0.5	0.153153	0.252788	0.235294	0.42236	0.132296	0.109501
NRRL3_08390		NmrA-like family protein	0.335	0.895	0.45	1.76	1.365	4.64	1.145	4.705	0.374302	0.744444	0.190341	0.245421	0.0721983	0.292576	0.0712009
NRRL3_05404		hypothetical protein	0.32	0.45	1.35	1.77	5.43	2.925	2.44	2.575	0.711111	0.237037	0.180791	0.0589319	0.109402	0.131148	0.124272
NRRL3_07392		zinc-type alcohol dehydrogenase	0.295	0.295	1.075	1.355	1.7	1.985	2.42	3.235	1	0.274419	0.217712	0.173529	0.148615	0.121901	0.0911901
NRRL3_10374		zinc-type alcohol dehydrogenase	0.29	0.29	0.1	5.05	0.1	0.785	1.79	8.47	1	2.9	0.0574257	2.9	0.369427	0.162011	0.0342385
NRRL3_02178		bifunctional P-450:NADPH-P450 reductase Fum6	0.285	0.225	0.22	0.28	0.42	3.11	0.72	0.195	1.26667	1.29545	1.01786	0.678571	0.0916399	0.395833	1.46154
NRRL3_08985		PAN domain-containing protein	0.28	0.775	2.675	6.32	15.245	6.135	5.2	10.94	0.36129	0.104673	0.0443038	0.0183667	0.0456398	0.0538462	0.0255941
NRRL3_10270		luciferase-like monooxygenase	0.28	0.42	0.92	1.6	0.935	3.355	2.61	4.065	0.666667	0.304348	0.175	0.299465	0.0834575	0.10728	0.0688807
NRRL3_03969		hypothetical protein	0.275	0.28	1.395	0.825	0.99	0.84	3.425	4.155	0.982143	0.197133	0.333333	0.277778	0.327381	0.080292	0.0661853
NRRL3_10371		serine hydrolase FSH family protein	0.27	0.14	0.14	1.36	0.28	0.28	0.99	6.115	1.92857	1.92857	0.198529	0.964286	0.964286	0.272727	0.0441537
NRRL3_05179		alpha-1,3-mannosyltransferase	0.26	0.65	1.1	1.285	2.115	2.035	1.73	1.2	0.4	0.236364	0.202335	0.122931	0.127764	0.150289	0.216667
NRRL3_02185		non-ribosomal peptide synthetase-like protein Fum14	0.245	0.06	0	0.545	0.695	27.775	4.265	1.34	4.08333	NA	0.449541	0.352518	0.00882088	0.0574443	0.182836
NRRL3_01619		hypothetical protein	0.24	0	0.725	1.67	0.25	1.465	6.95	1	NA	0.331034	0.143713	0.96	0.163823	0.0345324	0.24
NRRL3_01212		chitinase	0.24	0.16	1.415	0.71	4.36	1.84	0.465	0.355	1.5	0.169611	0.338028	0.0550459	0.130435	0.516129	0.676056
NRRL3_04199		alpha-amylase	0.235	1.485	0.475	0.41	4.185	0.24	0.305	0.18	0.158249	0.494737	0.573171	0.0561529	0.979167	0.770492	1.30556
NRRL3_00275		membrane bound O-acyl transferase	0.23	1.08	0.155	0.455	2.125	0.395	0.32	0.315	0.212963	1.48387	0.505495	0.108235	0.582278	0.71875	0.730159
NRRL3_09617		EthD domain-containing protein	0.215	0	0.65	2.8	0	5.52	3.365	19.27	NA	0.330769	0.0767857	#DIV/0!	0.0389493	0.063893	0.0111572
NRRL3_10296		glycosyltransferase family 4 protein	0.205	0.305	0.31	0.2	1.875	0.365	0.37	0.26	0.672131	0.66129	1.025	0.109333	0.561644	0.554054	0.788462
NRRL3_01300		pyridine nucleotide-disulfide oxidoreductase	0.2	0.565	0.715	1.51	0.57	1.14	1.365	2.84	0.353982	0.27972	0.13245	0.350877	0.175439	0.14652	0.0704225
NRRL3_01713		flavin reductase-like domain-containing protein	0.2	0.82	0.205	0.2	3.555	7.27	0.315	2.205	0.243902	0.97561	1	0.0562588	0.0275103	0.634921	0.0907029
NRRL3_04013		MFS-type transporter	0.195	0.13	0.26	0.065	3.23	0.465	1.485	0.405	1.5	0.75	3	0.0603715	0.419355	0.131313	0.481481
NRRL3_01778		hypothetical protein	0.19	0.19	0.285	1.685	0	1.635	2.835	1.47	1	0.666667	0.11276	#DIV/0!	0.116208	0.0670194	0.129252
NRRL3_10310		ankyrin repeat domain-containing protein	0.18	0.36	0.355	0	6.46	0.185	0.37	0.925	0.5	0.507042	#DIV/0!	0.0278638	0.972973	0.486486	0.194595
NRRL3_01171		hypothetical protein	0.16	1.13	0.485	0.475	3.13	1.305	0	0.825	0.141593	0.329897	0.336842	0.0511182	0.122605	#DIV/0!	0.193939
NRRL3_00141		acyltransferase AzaD	0.15	1.185	1.41	0.51	3.025	0.825	0.61	2.215	0.126582	0.106383	0.294118	0.0495868	0.181818	0.245902	0.0677201
NRRL3_11727		dihydrolipoamide succinyltransferase	0.15	0.38	0.075	0.225	2.105	0.305	0.155	0.235	0.394737	2	0.666667	0.0712589	0.491803	0.967742	0.638298
NRRL3_10546		MFS-type transporter	0.135	0.335	0.27	1.32	1.775	2.79	0.62	2.27	0.402985	0.5	0.102273	0.0760563	0.0483871	0.217742	0.0594714
NRRL3_02618		SET domain and tetratricopeptide repeat-containing protein	0.135	0.135	0.49	0.835	0	0.68	2.21	1.16	1	0.27551	0.161677	#DIV/0!	0.198529	0.061086	0.116379
NRRL3_07590		MFS-type transporter	0.13	0.07	0.745	1.53	1.65	1.37	3.125	0.63	1.85714	0.174497	0.0849673	0.0787879	0.0948905	0.0416	0.206349
NRRL3_09024		hypothetical protein	0.125	0.51	0.76	1.375	1.55	0.9	1.175	3.53	0.245098	0.164474	0.0909091	0.0806452	0.138889	0.106383	0.0354108
NRRL3_10893		#N/A	0.12	0.81	0.375	0.245	3.505	0.44	0.26	0.645	0.148148	0.32	0.489796	0.0342368	0.272727	0.461538	0.186047
NRRL3_01386		CocE/serine esterase	0.115	0.695	2.08	0.915	0.235	0.815	2.435	3.7	0.165468	0.0552885	0.125683	0.489362	0.141104	0.0472279	0.0310811
NRRL3_07412		MFS-type transporter	0.11	0.22	0.11	0	1.68	0.055	0	0.055	0.5	1	#DIV/0!	0.0654762	2	#DIV/0!	2
NRRL3_08362		aquaporin-like protein	0.105	0.11	0.855	1.69	5.83	3.15	2.665	1.22	0.954545	0.122807	0.0621302	0.0180103	0.0333333	0.0393996	0.0860656
NRRL3_03452		hypothetical protein	0.085	0	0.425	7.145	0.435	11.18	26.85	32.605	NA	0.2	0.0118964	0.195402	0.00760286	0.00316574	0.00260696
NRRL3_07445		hypothetical protein	0.085	0.17	0	0.17	0.085	0.605	0.525	2.1	0.5	NA	0.5	1	0.140496	0.161905	0.0404762
NRRL3_02929		NAD-dependent epimerase/dehydratase, N-terminal domain-containing protein	0.08	0.08	0.16	3.87	0.955	5.97	4.11	2.66	1	0.5	0.0206718	0.0837696	0.0134003	0.0194647	0.0300752
NRRL3_00080		zinc-type alcohol dehydrogenase	0.08	0.48	0	0.08	2.065	0.33	0.41	0.58	0.166667	NA	1	0.0387409	0.242424	0.195122	0.137931
NRRL3_06781		zinc finger protein, ZZ-type	0.075	0.235	0.44	0.355	0.58	0.235	0.315	0.875	0.319149	0.170455	0.211268	0.12931	0.319149	0.238095	0.0857143
NRRL3_09071		MFS-type transporter	0.07	0.07	0.825	1.43	1.055	0.98	2.97	1.49	1	0.0848485	0.048951	0.0663507	0.0714286	0.023569	0.0469799
NRRL3_07446		MFS-type transporter	0.065	0.13	0.13	0.45	0.13	1.125	1.075	1.815	0.5	0.5	0.144444	0.5	0.0577778	0.0604651	0.0358127
NRRL3_05583		amino acid permease	0.065	0.07	0.27	0.265	3.235	0.41	0.695	0.345	0.928571	0.240741	0.245283	0.0200927	0.158537	0.0935252	0.188406
NRRL3_08852		MFS-type transporter	0.065	0.335	0.2	0.26	2.54	0.2	0	0.135	0.19403	0.325	0.25	0.0255906	0.325	#DIV/0!	0.481481
NRRL3_07211	#N/A	#N/A	0.06	3.765	2.985	2.03	0.03	1.79	0.06	5.31	0.0159363	0.0201005	0.0295567	2	0.0335196	1	0.0112994
NRRL3_06216		FAD-binding domain-containing protein	0.06	1.14	0.06	0	3.355	0	0	0.125	0.0526316	1	#DIV/0!	0.0178838	#DIV/0!	#DIV/0!	0.48
NRRL3_02926		glycosyltransferase family 4 protein	0.025	0.06	0.14	0.6	0.255	0.98	0.825	0.445	0.416667	0.178571	0.0416667	0.0980392	0.0255102	0.030303	0.0561798
NRRL3_10373		cytochrome P450	0	0	0.065	1.115	0	0.255	0.13	3.115	NA	0	0	#DIV/0!	0	0	0
NRRL3_02184		NAD-dependent epimerase/dehydratase family protein Fum13	0	0	0.1	0.485	0.4	24.59	1.93	1.32	NA	0	0	0	0	0	0
NRRL3_02181		iron-containing alcohol dehydrogenase Fum7	0	0	0	0	0.085	1.98	1.26	0.42	NA	NA	#DIV/0!	0	0	0	0
NRRL3_02892		chloroperoxidase	0	0	0.31	0.155	1.99	0.315	0.24	0.16	NA	0	0	0	0	0	0
NRRL3_10375		polyketide synthase, partially reducing	0	0.025	0.03	0.115	0.025	0.015	0.055	0.33	0	0	0	0	0	0	0
NRRL3_02183		aminotransferase, class I/classII Fum8	0	0.04	0	0.115	0.08	3.795	0.635	0.2	0	NA	0	0	0	0	0
NRRL3_02180		AMP-dependent synthetase/ligase Fum10	0	0.065	0	0	0	1.735	0.655	0.13	0	NA	#DIV/0!	#DIV/0!	0	0	0
NRRL3_02974		acyl-CoA desaturase	0	0.08	0.485	0.08	2.165	0.165	0.25	0.42	0	0	0	0	0	0	0
NRRL3_02182		phytanoyl-CoA dioxygenase Fum9	0	0.115	0	0.115	0.12	3.765	1.56	0.475	0	NA	0	0	0	0	0
NRRL3_09662		protein kinase-like domain-containing protein	0	0.145	0.285	0	3.525	0.875	0.295	0.15	0	0	#DIV/0!	0	0	0	0
NRRL3_07393		FAD-binding domain-containing protein	0	0.17	0.085	2.43	0.345	2.67	1.835	1.755	0	0	0	0	0	0	0
NRRL3_02850		hypothetical protein	0	0.255	0.385	0.375	2.605	0	0.39	0.92	0	0	0	0	#DIV/0!	0	0
NRRL3_07330		O-methyltransferase, COMT-type	0	0.34	0.255	1.01	1.575	0.255	0.525	0.175	0	0	0	0	0	0	0
NRRL3_08993		feruloyl esterase	0	0.39	1.68	1.27	2.88	4.95	2.38	3.85	0	0	0	0	0	0	0
NRRL3_03424		hypothetical protein	0	0.4	8.455	8.315	4.5	4.48	4.955	12.84	0	0	0	0	0	0	0
NRRL3_09022		hypothetical protein	0	0.5	0.495	0.245	3.44	0.25	0.64	0.645	0	0	0	0	0	0	0
NRRL3_03453		hypothetical protein	0	0.595	1.45	7.395	0.69	9.37	14.515	22.38	0	0	0	0	0	0	0
NRRL3_02927		spherulation-specific family 4 protein	0	0.6	0.36	2.24	2.08	8.765	5.175	3.695	0	0	0	0	0	0	0
NRRL3_07420	#N/A	#N/A	0	0	0.205	0.395	5.16	0.615	0.205	0	NA	0	0	0	0	0	#DIV/0!

## Sheet: DATASET S10
Combinatorial control of gene expression in Aspergillus niger grown on sugar beet pectin; Kowalczyk JE, Lubbers RJM, Peng M, Battaglia E, Visser J and de Vries RP, 2017
Supplementary dataset S10. RNA-seq analysis of 1376 genes that were significantly up-regulated (fold change > 5) in the regulatory mutant vs the reference strain grown on SBP for 8h. Expression values (FPKM) are averages of duplicates. Fold changes > 5 and P-values ≤ 0.05 were highlighted. The significance was calculated using DESeq2 sotfware.
			Expression (FPKM)								Fold change
gene ID	gene name	description	Ref 8H	ΔA 8H	ΔG 8H	ΔR 8H	ΔAG 8H	ΔAR 8H	ΔGR 8H	ΔGAR 8H	Ref/ΔA 8H	Ref/ΔG 8H	Ref/ΔR 8H	Ref/ΔAG 8H	Ref/ΔAR 8H	Ref/ΔGR 8H	Ref/ΔGAR 8H
NRRL3_01522		hypothetical protein	6463.05	6448.13	23201.1	7480.55	32820.3	10954.4	18188.8	30436.2	1.00231	0.278566	0.863981	0.196922	0.589996	0.355331	0.212348
NRRL3_01234		hemolysin, aegerolysin type	4719.97	2625.11	20637.8	7947.41	26603.8	8289.72	19454.9	23990.3	1.79801	0.228705	0.5939	0.177417	0.569377	0.242611	0.196745
NRRL3_00987		aspartic peptidase, extracellular	3229.68	688.745	25193.7	2496.59	16918.1	6910.15	45180.1	42598.3	4.68923	0.128194	1.29364	0.190901	0.467383	0.0714846	0.0758173
NRRL3_01350		hypothetical protein	2517.17	1215.08	16153.1	4216.73	19780.4	4780.4	15290.3	14652.9	2.07161	0.155832	0.596948	0.127256	0.526561	0.164625	0.171786
NRRL3_08139		SAP domain-containing protein	1053.7	1918.46	4097.55	921.835	4691.44	1434.61	4858.35	6693.72	0.549244	0.257155	1.14305	0.224602	0.734489	0.216886	0.157417
NRRL3_04191		aspergillopepsin, secreted glutamic protease involved in protein digestion	1005.67	1697.46	2772.72	462.56	627.065	1963.33	7203.22	4516.26	0.592454	0.362702	2.17414	1.60377	0.512227	0.139614	0.222678
NRRL3_09149		immunoglobulin E-set domain-containing protein	993.295	490.49	7459.73	2166.37	8382.47	1787.02	6579.23	6293.1	2.02511	0.133154	0.458507	0.118497	0.55584	0.150974	0.157839
NRRL3_04157		thioredoxin	890.81	286.71	2821.18	559.355	4798.31	529.905	3280.18	4948.34	3.10701	0.315759	1.59257	0.185651	1.68107	0.271573	0.180022
NRRL3_00771	cwpA	glycosylphosphatidylinositol-anchored cell wall mannoprotein CwpA	828.21	236.565	4358.82	4531.85	4964.99	3876.49	8246.87	7537.22	3.50098	0.190008	0.182753	0.16681	0.213649	0.100427	0.109883
NRRL3_11091	epr	prolyl endopeptidase EPR	671.975	216.92	3209.85	950.825	2903.88	971.045	3933.05	4544.65	3.0978	0.209348	0.706728	0.231406	0.692012	0.170854	0.147861
NRRL3_01783		catalase-peroxidase	649.855	409.89	2941.93	1012.42	2704.93	825.89	3264.71	2576.86	1.58544	0.220894	0.64188	0.240249	0.786854	0.199054	0.252188
NRRL3_01627		acid protease	631.705	74.255	5026.4	2365.05	1136.36	3883.18	23560.5	8242.99	8.50724	0.125678	0.267099	0.555902	0.162677	0.0268121	0.0766355
NRRL3_11302		aldehyde dehydrogenase	605.87	399.38	3470.57	632.64	4075.81	556.92	3353.25	3455.36	1.51703	0.174573	0.957685	0.14865	1.08789	0.180681	0.175342
NRRL3_07190		hypothetical protein	600.215	711.975	202.92	2020.01	162.185	3087.97	417.82	103.865	0.843028	2.95789	0.297135	3.7008	0.194372	1.43654	5.7788
NRRL3_05587		EthD domain-containing protein	567.865	52.69	33.025	3686.84	25.83	2343.87	595.08	135.89	10.7775	17.195	0.154025	21.9847	0.242277	0.954267	4.17886
NRRL3_06205		MFS-type sugar/inositol transporter	559.67	310.985	4209.09	1840.33	4322.4	1642.41	4687.73	3668.38	1.79967	0.132967	0.304114	0.129481	0.34076	0.11939	0.152566
NRRL3_04725		hypothetical protein	551.335	42.795	7238.9	1902.87	2438.21	5496.85	83345.6	46067.4	12.8832	0.0761629	0.289739	0.226123	0.1003	0.00661504	0.011968
NRRL3_11106		tripeptidyl peptidase	435.29	124.625	922.005	444.77	359.245	773.215	2555.56	1289.24	3.4928	0.472112	0.978686	1.21168	0.562961	0.170331	0.337632
NRRL3_11189		glycogen phosphorylase	421.66	190.16	2384.57	616.31	2261.59	596.485	1705.54	1223.39	2.2174	0.176829	0.684169	0.186444	0.706908	0.24723	0.344664
NRRL3_05407		endo-1,5-alpha-arabinanase	321.515	498.33	4826.47	97.035	6940.05	106.025	764.54	2868.74	0.645185	0.066615	3.31339	0.0463275	3.03245	0.420534	0.112075
NRRL3_07019		phosphoesterase	317.05	130.27	2125.78	619.32	1474.15	925.87	1048.14	1911.31	2.43379	0.149145	0.511932	0.215072	0.342435	0.302487	0.165881
NRRL3_09546	adaD	O-methyltransferase AdaD	304.515	2482.66	74.66	30.755	277.25	39.075	26.575	86.975	0.122657	4.07869	9.90132	1.09834	7.79309	11.4587	3.50118
NRRL3_01765	#N/A	#N/A	297.98	867.405	1379.35	6211.85	1864.12	7267.49	515.89	5851.48	0.34353	0.216029	0.0479696	0.15985	0.0410017	0.577604	0.0509239
NRRL3_02555		hypothetical protein	278.28	20.815	123.63	1573.4	150.195	691.55	289.255	239.475	13.3692	2.25091	0.176865	1.85279	0.4024	0.962058	1.16204
NRRL3_02571	pga28I	endo-polygalacturonase Pga28I	275.08	2575.84	4.8	98.89	5.155	531.855	5.13	4.14	0.106792	57.3083	2.78168	53.3618	0.517209	53.6218	66.4444
NRRL3_09875		alpha-amylase	264.515	1227.24	335.765	87.835	198.455	1445.4	927.84	634.31	0.215536	0.787798	3.0115	1.33287	0.183005	0.285087	0.417012
NRRL3_06855		hypothetical protein	227.525	18.17	25.465	1302.71	5.905	1006.67	577.72	90.41	12.522	8.93481	0.174655	38.5309	0.226017	0.393833	2.51659
NRRL3_03147	mstA	MFS-type high affinity sugar/H+ symporter MstA	220.7	358.295	812.595	301.825	1416.24	534.135	408.78	1126.92	0.615973	0.271599	0.731218	0.155835	0.413191	0.539899	0.195844
NRRL3_04794		myb domain-containing protein	217.06	195.205	915.945	289.375	1148.81	286.685	1055.69	931.63	1.11196	0.236979	0.750099	0.188943	0.757138	0.20561	0.232989
NRRL3_02657		exo-1,3-beta-glucanase	201.36	210.04	1789.93	122.355	1763.74	117.765	360.92	994.97	0.958675	0.112496	1.6457	0.114166	1.70985	0.557908	0.202378
NRRL3_03603		formate dehydrogenase	199.96	98.16	14345.1	466.62	9592.68	315	22678.1	15247	2.03708	0.0139393	0.428529	0.0208451	0.634794	0.0088173	0.0131147
NRRL3_09105		proton-dependent oligopeptide transporter	192.405	143.135	1446.99	218.595	1144.51	285.315	1275.01	1510.72	1.34422	0.132969	0.880189	0.168111	0.67436	0.150905	0.12736
NRRL3_10103		ATP-citrate synthase subunit 1	170.91	985.76	278.795	104.415	249.85	135.88	216.325	284.78	0.173379	0.613031	1.63683	0.68405	1.2578	0.790061	0.600147
NRRL3_02666		alpha-1,2-mannosidase	168.92	180.155	2830.11	176.535	3673.53	181.4	886.91	2476.08	0.937637	0.0596866	0.956864	0.045983	0.931202	0.190459	0.0682207
NRRL3_00170	lip2	lysophospholipase Lip2	168.47	535.465	4313.23	105.815	3584.29	862.845	8840.39	10183.9	0.314624	0.0390589	1.59212	0.0470023	0.195249	0.0190569	0.0165428
NRRL3_07653		hypothetical protein	168.37	128.975	676.89	257.14	717.975	204.405	879.395	486.46	1.30545	0.248741	0.654779	0.234507	0.823708	0.191461	0.346113
NRRL3_11795		hypothetical protein	164.42	92.095	3075.15	262.12	5078.34	212.385	1787.23	5567.4	1.78533	0.0534673	0.62727	0.0323768	0.77416	0.0919969	0.0295326
NRRL3_04675		acetamidase/formamidase family protein	163.095	39.235	982.685	171.67	1169.62	125.395	939.49	1119.06	4.15688	0.165969	0.95005	0.139442	1.30065	0.1736	0.145743
NRRL3_08707	axh62A	arabinoxylan arabinofuranohydrolase Axh62A	155.36	164.255	1357.16	101.285	580.03	116.485	4089.09	1078.5	0.945846	0.114474	1.53389	0.267848	1.33373	0.0379937	0.144052
NRRL3_00800		tripeptidyl peptidase	154.865	95.295	1373.64	36.485	2451.93	51.525	2251.89	5089.9	1.62511	0.11274	4.24462	0.0631603	3.00563	0.0687713	0.0304259
NRRL3_05091		hypothetical protein	149.55	181.645	317.575	48.42	768.63	57.665	63.95	89.325	0.823309	0.470912	3.0886	0.194567	2.59343	2.33855	1.67422
NRRL3_07266	lipanl	lysophospholipase ANL	145.19	287.4	2804.86	301.975	2007.93	858.59	6297.43	4518.94	0.505184	0.0517638	0.480801	0.0723081	0.169103	0.0230554	0.0321293
NRRL3_00169		rhamnogalacturonan acetylesterase	143.87	364.38	543.85	244.935	596.31	831.035	1099.43	1065.28	0.394835	0.26454	0.58738	0.241267	0.173121	0.130859	0.135054
NRRL3_08269		cytidine deaminase	142.16	103.82	817.03	187.9	957.26	184.905	600.44	882.26	1.36929	0.173996	0.756573	0.148507	0.768827	0.23676	0.161132
NRRL3_07269		blastomyces yeast-phase-specific protein	140.645	37.25	307.925	760.76	504.075	392.165	1630.61	664.39	3.7757	0.456751	0.184874	0.279016	0.358637	0.0862533	0.21169
NRRL3_10147		hypothetical protein	138.76	266.27	716.13	35.725	983.03	47.465	149.03	144.15	0.521125	0.193764	3.88411	0.141155	2.92342	0.931088	0.962608
NRRL3_10866		MFS-type sugar/inositol transporter	136.13	6.495	291.195	329.385	15.985	12.575	740.73	13.99	20.9592	0.467487	0.413285	8.51611	10.8254	0.183778	9.73052
NRRL3_10837		bHLH transcription factor	135.935	143.51	1063.06	162.5	1115.13	127.96	574.39	912.36	0.947216	0.127871	0.836523	0.121901	1.06232	0.23666	0.148993
NRRL3_00773		EF-hand domain-containing protein	131.16	88.405	1190.36	171.09	650.15	176.015	380.46	1234.6	1.48363	0.110185	0.766614	0.201738	0.745164	0.344741	0.106237
NRRL3_03259		serine protease, peptidase S28 family, extracellular	127.84	38.445	679.12	132.155	610.275	151.99	871.565	663.765	3.32527	0.188244	0.967349	0.209479	0.841108	0.146679	0.192598
NRRL3_11401		short-chain dehydrogenase/reductase	127.065	84.725	748.355	217.64	650.59	182.78	440.41	404.235	1.49973	0.169792	0.583831	0.195307	0.69518	0.288515	0.314334
NRRL3_11512		phosphoesterase	125.61	41.415	4566.52	199.165	3189.11	167.2	1884.36	2184.55	3.03296	0.0275067	0.630683	0.0393872	0.751256	0.0666594	0.0574991
NRRL3_07020		vacuolar ion transporter	122.115	73.83	612.915	168.09	596.37	192.655	435.82	743.245	1.654	0.199236	0.726486	0.204764	0.633853	0.280196	0.1643
NRRL3_02524		alpha-glucosidase	119.61	138.345	433.86	76.6	810.46	129.59	204.155	418.89	0.864578	0.275688	1.56149	0.147583	0.922988	0.585878	0.28554
NRRL3_02380		uncharacterized protein	117.36	106.715	1926.41	89.13	2054.49	90.36	1461.32	1665.73	1.09975	0.0609215	1.31673	0.0571237	1.2988	0.080311	0.0704554
NRRL3_05639		uncharacterized protein	113.575	158.195	901.2	163.87	354.285	35.25	785.355	234.67	0.717943	0.126026	0.69308	0.320575	3.22199	0.144616	0.483978
NRRL3_09936		mitochondrial carrier protein	112.98	121.915	1137.66	75.145	1128	162.085	653.9	590.675	0.926711	0.0993091	1.50349	0.10016	0.697042	0.172779	0.191273
NRRL3_02000		glycoside hydrolase family 16 protein	112.395	135.1	1010.76	34.61	1217.56	35.92	83.51	444.825	0.831939	0.111199	3.24747	0.0923121	3.12904	1.34589	0.252672
NRRL3_10886		phosphoenolpyruvate hydrolase-like protein	111.375	92.535	240.915	151.675	220.885	120.72	574.605	500.445	1.2036	0.4623	0.7343	0.504222	0.922589	0.193829	0.222552
NRRL3_00770		hypothetical protein	110.925	47.35	334.305	374.935	445.1	334.265	554.15	605.985	2.34266	0.331808	0.295851	0.249214	0.331847	0.200171	0.183049
NRRL3_00390		short-chain dehydrogenase/reductase	105.845	70.325	1014.93	241.34	1117.08	239.005	1161.63	1056.93	1.50508	0.104287	0.438572	0.0947515	0.442857	0.0911177	0.100144
NRRL3_06335		RmlC-like cupin domain-containing protein	101.635	99.27	502.17	69.64	574.615	58.17	527.05	473.865	1.02382	0.202392	1.45943	0.176875	1.74721	0.192837	0.214481
NRRL3_01918	xeg12A	xyloglucanase Xeg12A	96.81	1102.88	50.81	189.155	57.685	928.345	147.655	145.38	0.0877789	1.90533	0.511802	1.67825	0.104282	0.65565	0.66591
NRRL3_00092	abn43A	endo-1,5-alpha-arabinanase Abn43A	95.345	15.355	1646.56	50.84	87.035	13.925	6445.85	279.52	6.20938	0.0579057	1.87539	1.09548	6.84704	0.0147917	0.341103
NRRL3_02995		uncharacterized protein	94.825	99.445	453.13	128.23	503.69	123.975	334.67	368.07	0.953542	0.209267	0.739492	0.188261	0.764872	0.283339	0.257628
NRRL3_07869		hypothetical protein	94.485	111.515	617.94	109.19	568.955	127.82	428.095	576.42	0.847285	0.152903	0.865326	0.166068	0.739204	0.22071	0.163917
NRRL3_02373		metallo-beta-lactamase domain-containing protein	92.905	53.575	359.79	121.2	479.93	122.01	583.24	632.6	1.73411	0.25822	0.766543	0.19358	0.761454	0.159291	0.146862
NRRL3_02890		RmlC-like cupin domain-containing protein	92.88	54.685	471.525	239.335	519.515	231.755	372.8	553.34	1.69845	0.196978	0.388075	0.178782	0.400768	0.249142	0.167853
NRRL3_02109		cyanovirin-N domain-containing protein	91.795	141.46	204.425	188.615	576.915	201.995	578.465	422.83	0.648911	0.44904	0.486679	0.159114	0.454442	0.158687	0.217097
NRRL3_06658		pyridine nucleotide-disulfide oxidoreductase	90.975	82.33	337.7	112.045	735.335	105.24	140.48	440.365	1.105	0.269396	0.811951	0.123719	0.864453	0.647601	0.20659
NRRL3_04916		carbohydrate esterase family 16 protein	90.325	161.825	38.095	433.095	39.965	661.18	86.74	128.615	0.558165	2.37105	0.208557	2.2601	0.136612	1.04133	0.70229
NRRL3_02742		homoserine O-acetyltransferase	90.17	45.145	455.19	141.755	470.265	90.185	480.54	498.995	1.99734	0.198093	0.636097	0.191743	0.999834	0.187643	0.180703
NRRL3_07955		aldehyde dehydrogenase, mitochondrial	88.025	36.79	419.14	108.35	423.25	54.005	508.72	424.825	2.39263	0.210013	0.812413	0.207974	1.62994	0.173032	0.207203
NRRL3_05659		MFS-type sugar/inositol transporter	85.885	95.035	429.08	68.98	770.71	77.64	129.275	452.215	0.90372	0.200161	1.24507	0.111436	1.1062	0.664359	0.189921
NRRL3_06856		cytochrome P450	83.8	5.645	2.73	636.2	0.565	374.855	109.5	11.655	14.845	30.696	0.13172	148.319	0.223553	0.765297	7.19005
NRRL3_00769		amidohydrolase	82.885	29	197.695	112.74	288.045	97.79	320.525	433.755	2.8581	0.419257	0.735187	0.28775	0.847582	0.258591	0.191087
NRRL3_09547	adaC	FAD-dependent monooxygenase AdaC	82.87	548.755	17.97	9.465	61.025	11.205	4.715	9.935	0.151015	4.61157	8.75541	1.35797	7.39581	17.5758	8.34122
NRRL3_08421		hypothetical protein	80.37	81.06	434.56	100.265	486.175	116.415	220.75	282.815	0.991488	0.184946	0.801576	0.165311	0.690375	0.364077	0.284179
NRRL3_01556		hypothetical protein	79.26	67.845	563.97	81.07	667.89	56.63	610.26	629.875	1.16825	0.140539	0.977674	0.118672	1.39961	0.129879	0.125834
NRRL3_04467		esterase	78.2	50.81	310.84	114.915	245.335	93.82	475.11	405.11	1.53907	0.251576	0.680503	0.318748	0.833511	0.164593	0.193034
NRRL3_10498		exo-1,3-beta-glucanase	75.74	104.265	326.215	56.075	584.725	88.215	148.365	308.315	0.726418	0.232178	1.35069	0.129531	0.858584	0.510498	0.245658
NRRL3_04145		cyanate hydratase	75.405	44.725	1113.33	103.045	978.02	79.915	1572.13	1454.18	1.68597	0.0677295	0.731768	0.0770997	0.943565	0.0479634	0.051854
NRRL3_07242		epoxide hydrolase	75.13	52.885	666.235	163.62	688.665	131.285	745	599.39	1.42063	0.112768	0.459174	0.109095	0.572266	0.100846	0.125344
NRRL3_11794		uncharacterized protein	74.995	32.54	1245.05	109.48	1312.94	71.48	1067.79	1626.08	2.3047	0.0602345	0.685011	0.0571197	1.04917	0.0702342	0.0461203
NRRL3_08071		hypothetical protein	68.84	104.22	2266.93	189.985	2912.01	261.66	2737.7	2721.97	0.660526	0.0303671	0.362344	0.02364	0.26309	0.0251452	0.0252905
NRRL3_04651		O-methyltransferase, COMT-type	68.775	2.395	21.73	393.545	2.17	35.99	43.225	2.845	28.7161	3.16498	0.174758	31.6935	1.91095	1.59109	24.174
NRRL3_04560		alpha subunit of 3-methylcrotonyl-CoA carboxylase, involved in leucine degradation	68.21	24.455	481.6	88.19	436.485	47.21	361.395	345.34	2.7892	0.141632	0.773444	0.156271	1.44482	0.188741	0.197515
NRRL3_07551		exo-alpha-1,6-mannosidase	66.78	52.85	339.905	66.595	374.42	51.68	214.04	320.11	1.26358	0.196467	1.00278	0.178356	1.29218	0.311998	0.208616
NRRL3_04557		3-methylcrotonyl-CoA carboxylase subunit beta, involved in leucine degradation	64.495	32.92	373.36	79.26	294.19	45.915	295.485	270.785	1.95914	0.172742	0.813714	0.219229	1.40466	0.218268	0.238178
NRRL3_01239		short-chain dehydrogenase/reductase	64.135	52.015	353.915	140.095	319.48	117.88	600.195	460.48	1.23301	0.181216	0.457796	0.200748	0.54407	0.106857	0.139279
NRRL3_05586		zinc-type alcohol dehydrogenase	62.795	6.34	17.34	316.08	11.585	138.05	93.285	29.81	9.90457	3.6214	0.198668	5.42037	0.454871	0.673152	2.10651
NRRL3_02556		hypothetical protein	61.885	4.175	22.085	310.15	28.175	139.945	56.65	59.165	14.8228	2.80213	0.199532	2.19645	0.442209	1.09241	1.04597
NRRL3_01895		beta-1,3-endoglucanase	61.855	67.205	376.185	13.425	447.715	10.15	34.81	232.045	0.920393	0.164427	4.60745	0.138157	6.09409	1.77693	0.266565
NRRL3_01492		zinc-type alcohol dehydrogenase	61.085	27.72	677.75	111.44	568.28	72.17	605.83	475.33	2.20364	0.0901291	0.548142	0.107491	0.846404	0.100829	0.128511
NRRL3_11438		MOSC domain-containing protein	60.405	60.11	509.9	69.785	543.445	83.155	393.115	513.585	1.00491	0.118464	0.865587	0.111152	0.726415	0.153657	0.117614
NRRL3_08669		xanthine dehydrogenase	59.02	33.215	385.175	47.325	341.555	27.06	334.05	298.7	1.77691	0.153229	1.24712	0.172798	2.18108	0.17668	0.19759
NRRL3_05048		SWIRM domain-containing protein	57.25	86.45	297.855	73.44	343.24	75.94	167.425	230.875	0.662233	0.192208	0.779548	0.166793	0.753885	0.341944	0.24797
NRRL3_11793		ankyrin repeat domain-containing protein	56.275	29.195	476.25	86.86	454.805	65.255	474.81	543.75	1.92756	0.118163	0.647882	0.123734	0.862386	0.118521	0.103494
NRRL3_11715		MFS-type sugar/inositol transporter	56.165	91.985	21.74	80.735	38.64	332.77	27.305	52.49	0.610589	2.58349	0.695671	1.45355	0.16878	2.05695	1.07001
NRRL3_09548	adaB	metallo-beta-lactamase-type thioesterase AdaB	54.46	716.42	16.54	1.335	87.18	2.845	5.75	11.615	0.0760169	3.29262	40.794	0.624685	19.1424	9.4713	4.68876
NRRL3_11740		MFS-type sugar/inositol transporter	54.285	19.235	521.115	128.365	417.115	78.965	214.735	198.485	2.8222	0.104171	0.422896	0.130144	0.687456	0.2528	0.273497
NRRL3_07576		cytochrome P450	53.74	28.975	285.455	89.045	239.525	60.505	286.51	230.825	1.8547	0.188261	0.603515	0.224361	0.888191	0.187568	0.232817
NRRL3_00558		peptidase, family M1	53.565	37.05	275.365	53.495	285.79	37.455	182.45	200.22	1.44575	0.194524	1.00131	0.187428	1.43012	0.293587	0.267531
NRRL3_01405		intradiol ring-cleavage dioxygenase	53.04	24.96	656.68	64.845	271.215	29.715	776.03	294.315	2.125	0.0807699	0.81795	0.195564	1.78496	0.0683479	0.180215
NRRL3_05230		hypothetical protein	52.735	54.535	543.695	21.99	559.48	9.41	128.405	191.605	0.966994	0.0969937	2.39814	0.0942572	5.60414	0.410693	0.275228
NRRL3_05686		alpha/beta hydrolase fold protein	52.24	30.935	259.255	63.385	370.69	31.09	65.835	162.975	1.6887	0.2015	0.82417	0.140926	1.68028	0.793499	0.32054
NRRL3_02631		zinc-type alcohol dehydrogenase	50.945	12.86	2482.23	168.89	3378.93	173.81	2980.44	3317	3.96151	0.0205239	0.301646	0.0150773	0.293107	0.0170931	0.0153588
NRRL3_06379		carbohydrate esterase family 16 protein	50.325	98.05	49.405	153.58	130.97	314.075	104.76	198.84	0.513259	1.01862	0.327679	0.384248	0.160232	0.480384	0.253093
NRRL3_09719		taurine catabolism dioxygenase TauD, TfdA family	50.03	75.935	298.475	46.235	250.055	38.06	234.795	373.69	0.658853	0.167619	1.08208	0.200076	1.3145	0.213079	0.133881
NRRL3_07947		short-chain dehydrogenase/reductase	50.02	89.155	403.855	32.945	179.65	92.4	174.73	597.115	0.561045	0.123856	1.51829	0.27843	0.541342	0.28627	0.0837695
NRRL3_07972		hypothetical protein	49.825	8.66	90.215	162.345	74.405	91.375	277.095	147.32	5.75346	0.552292	0.306908	0.669646	0.54528	0.179812	0.338209
NRRL3_00396		nitrogen metabolite repression protein	49.67	75.165	271.235	67.19	270.65	108.005	251.36	285.865	0.660813	0.183125	0.739247	0.183521	0.459886	0.197605	0.173753
NRRL3_03007		hypothetical protein	49.32	257.555	2.585	66.19	0.8	104.235	2.72	1.855	0.191493	19.0793	0.745128	61.65	0.473162	18.1324	26.5876
NRRL3_09050		fungal-specific transcription factor	48.71	50.215	102.47	86.265	100.98	109.19	201.005	270.445	0.970029	0.475359	0.564655	0.482373	0.446103	0.242332	0.180111
NRRL3_01819		MFS-type transporter	48.09	57.775	291.945	27.005	320.005	28.625	108.625	163.245	0.832367	0.164723	1.78078	0.150279	1.68	0.442716	0.294588
NRRL3_01003		hypothetical protein	47.895	76.86	148.785	116.52	117.02	144.405	435.44	222.27	0.623146	0.321907	0.411045	0.409289	0.331671	0.109992	0.215481
NRRL3_00705		hypothetical protein	47.365	4.365	481.235	235.485	250.275	120.065	505.56	486.94	10.8511	0.0984238	0.201138	0.189252	0.394495	0.0936882	0.0972707
NRRL3_01516		integral peroxisomal membrane peroxin	46.88	54.31	279.135	47.755	242.955	42.36	199.125	192.97	0.863193	0.167947	0.981677	0.192958	1.1067	0.23543	0.242939
NRRL3_09639		delta-1-pyrroline-5-carboxylate dehydrogenase, mitochondrial	45.09	23.565	208.94	39.75	260.26	22.835	262.4	234.84	1.91343	0.215804	1.13434	0.17325	1.9746	0.171837	0.192003
NRRL3_03437		1-acyl-sn-glycerol-3-phosphate acyltransferase	44.395	54.62	201.465	42.865	250.76	40.35	34.3	147.6	0.812798	0.220361	1.03569	0.177042	1.10025	1.29431	0.300779
NRRL3_00271		glyoxalase/bleomycin resistance protein/dihydroxybiphenyl dioxygenase domain-containing protein	44.18	33.195	284.015	50.795	252.3	40.875	241.105	249.72	1.33092	0.155555	0.869771	0.175109	1.08086	0.18324	0.176918
NRRL3_08517		beta-glucosidase	44.1	38.915	187.09	108.99	501.57	105.46	322.61	524.505	1.13324	0.235715	0.404624	0.0879239	0.418168	0.136698	0.0840793
NRRL3_06972		HAD-like domain-containing protein	43.61	23.015	697.31	81.315	884.935	72.765	741.26	808.92	1.89485	0.0625403	0.536309	0.0492805	0.599327	0.0588323	0.0539114
NRRL3_09969		homogentisate 1,2-dioxygenase, involved in L-tyrosine degradation	43.48	65.195	517.59	62.76	380.35	56.06	253.2	347.24	0.666922	0.0840047	0.692798	0.114316	0.775598	0.171722	0.125216
NRRL3_00976		NmrA-like family protein	43.065	42.135	137.43	56.475	162.685	89.74	214.17	292.925	1.02207	0.31336	0.76255	0.264714	0.479886	0.201079	0.147017
NRRL3_00614		E3 ubiquitin ligase, RBR family	42.805	41.38	323.06	52.235	234.495	55.235	135.575	210.78	1.03444	0.132499	0.81947	0.182541	0.774962	0.315729	0.203079
NRRL3_08440		phenolic acid decarboxylase	42.555	60.41	149.805	53.07	256.38	60.475	189.48	173.545	0.704436	0.284069	0.801865	0.165984	0.703679	0.224588	0.24521
NRRL3_03591		NodB homology domain-containing protein	42.52	20.105	514.115	60.15	545.245	19.78	436.385	330.755	2.1149	0.0827052	0.706899	0.0779833	2.14965	0.0974369	0.128554
NRRL3_07493		sulfatase	42.32	33.565	234.54	41.27	361.57	36.205	271.91	312.42	1.26084	0.180438	1.02544	0.117045	1.1689	0.15564	0.135459
NRRL3_04339		CocE/serine esterase	42.17	35.38	83.38	69.82	71.08	29.815	264.435	189.47	1.19192	0.505757	0.603982	0.593275	1.41439	0.159472	0.222568
NRRL3_04849	pepF	serine-type carboxypeptidase PepF	41.34	8.565	490.325	51.14	266.18	31.53	385.675	111.155	4.82662	0.0843114	0.808369	0.155308	1.31113	0.107189	0.371913
NRRL3_06249		amidohydrolase	40.35	16.955	496.605	34.69	369.805	53.14	545.665	419.69	2.37983	0.0812517	1.16316	0.109112	0.759315	0.0739465	0.0961424
NRRL3_09549	adaA	polyketide synthase AdaA, non-reducing	40.305	372.01	12.18	1.415	35.165	0.995	2.93	4.05	0.108344	3.30911	28.4841	1.14617	40.5075	13.756	9.95185
NRRL3_09890		glycoside hydrolase family 43 protein	39.685	34.1	454.375	84.23	545.335	57.645	268.89	399.31	1.16378	0.0873398	0.47115	0.0727718	0.688438	0.147588	0.0993839
NRRL3_10418		glycerophosphoryl diester phosphodiesterase	39.035	48.07	327.76	34.675	341.61	32.61	295.95	337.075	0.812045	0.119096	1.12574	0.114268	1.19703	0.131897	0.115805
NRRL3_05409		chloroperoxidase	38.955	36.795	134.725	68.68	210.64	88.73	36.755	113.685	1.0587	0.289145	0.567196	0.184936	0.439029	1.05986	0.342657
NRRL3_03473		hypothetical protein	38.83	46.245	262.335	26.36	376.09	16.185	81.695	168.46	0.839658	0.148017	1.47307	0.103247	2.39914	0.475304	0.2305
NRRL3_01465		zinc finger protein, C2H2, LYAR-type	38.26	39.615	161.31	38.61	248.09	42.095	40.755	119.3	0.965796	0.237183	0.990935	0.154218	0.908897	0.938781	0.320704
NRRL3_03398		nickel/cobalt transporter, high-affinity	38.22	19.215	133.455	63.65	165.54	57.89	148.64	222.52	1.98907	0.286389	0.600471	0.230881	0.660218	0.257131	0.17176
NRRL3_07469		xylogalacturonase	38.185	67.49	86.5	55.075	5.1	90.61	452.065	51.415	0.565788	0.441445	0.693327	7.48725	0.421421	0.0844679	0.742682
NRRL3_08708	xyn1B	xylanase Xyn10B	38.01	70.805	854.085	24.885	282.925	29.53	2245.5	675.94	0.536826	0.0445038	1.52743	0.134347	1.28717	0.0169272	0.0562328
NRRL3_05942		hypothetical protein	37.95	51.15	104.175	41.445	207.275	41.315	66.37	137.4	0.741935	0.364291	0.915671	0.18309	0.918553	0.571794	0.276201
NRRL3_05777		auxiliary activity family 8 protein	37.885	28.94	170.515	64.39	243.005	37.96	69.48	69.755	1.30909	0.22218	0.588368	0.155902	0.998024	0.545265	0.543115
NRRL3_11228		alpha/beta hydrolase fold protein	37.76	18.77	202.57	66.405	199.505	38.405	257.065	180.865	2.01172	0.186405	0.568632	0.189268	0.983205	0.146889	0.208775
NRRL3_00174		hexosaminidase	37.73	31.36	418.335	18.545	418.93	14.445	510.19	368.455	1.20312	0.0901909	2.03451	0.0900628	2.61198	0.0739528	0.102401
NRRL3_04825		mannan endo-1,6-alpha-mannosidase	37.185	32.725	550.18	41.715	719.66	30.325	168.37	426.675	1.13629	0.067587	0.891406	0.0516702	1.22622	0.220853	0.0871506
NRRL3_08719		ribonuclease 3	36.795	18.305	138.465	239.995	135.38	126.305	198.795	118.01	2.01011	0.265735	0.153316	0.271791	0.291319	0.18509	0.311796
NRRL3_03887		aldehyde dehydrogenase	36.635	26.205	255.825	56.28	138.58	44.26	145.11	108.245	1.39802	0.143203	0.650942	0.26436	0.827723	0.252464	0.338445
NRRL3_02453		hemolysin, aegerolysin type	36.235	5.075	58.675	70.11	56.135	85.635	582.505	368.85	7.1399	0.617554	0.516831	0.645497	0.423133	0.0622055	0.0982378
NRRL3_01520		glutathione-dependent formaldehyde-activating enzyme	35.93	45.13	194.89	45.39	290.04	44.015	137.18	205.45	0.796144	0.18436	0.791584	0.123879	0.816313	0.261919	0.174884
NRRL3_03899		DapA-like protein	35.87	67.45	141.33	96.005	98.87	64.77	183.105	156.595	0.531801	0.253803	0.373626	0.3628	0.553806	0.195899	0.229062
NRRL3_04158		metallo-beta-lactamase domain-containing protein	35.72	13.5	118.97	19.99	124.315	17.185	249.56	335.02	2.64593	0.300244	1.78689	0.287335	2.07856	0.143132	0.106621
NRRL3_03737		amino acid permease	34.47	19.08	178.825	51.535	183.395	36.965	135.015	136.87	1.8066	0.192758	0.668866	0.187955	0.932504	0.255305	0.251845
NRRL3_00682		cytochrome P450	33.805	28.91	130.72	29.83	175.035	19.9	91.275	130.07	1.16932	0.258606	1.13326	0.193133	1.69874	0.370364	0.259899
NRRL3_03995		ABC transporter	33.525	29.805	119.34	38.785	54	41.28	178.225	92.42	1.12481	0.28092	0.864381	0.620833	0.812137	0.188105	0.362746
NRRL3_06651		cystathionine gamma-lyase	33.395	29.895	232.705	27.63	243.965	32.03	194.265	300.065	1.11708	0.143508	1.20865	0.136884	1.04262	0.171904	0.111293
NRRL3_01648	xyn11B	xylanase Xyn11B	33.265	175.235	96.48	61.25	110.035	409.09	624.535	533.15	0.189831	0.344786	0.543102	0.302313	0.0813146	0.0532636	0.0623933
NRRL3_02833		MFS-type transporter	33.26	18.25	336.555	47.105	153.315	24.78	247.1	150.305	1.82247	0.0988249	0.706082	0.216939	1.34221	0.134601	0.221283
NRRL3_03003		cytochrome P450	32.9	23.455	219.14	66.83	164.45	77.625	256.555	219.145	1.40269	0.150132	0.492294	0.200061	0.423833	0.128238	0.150129
NRRL3_02860		alkaline-phosphatase	32.52	134.355	134.52	40.89	113.65	83.065	181.765	185.21	0.242045	0.241748	0.795304	0.286142	0.391501	0.178912	0.175584
NRRL3_10690		lipase, class 3	32.32	31.63	164.83	22.865	186.175	21.885	59.735	115.805	1.02181	0.196081	1.41351	0.1736	1.47681	0.541056	0.27909
NRRL3_09510		hypothetical protein	32.3	92.035	189.66	34.41	274.81	34.51	61.34	131.85	0.350953	0.170305	0.938681	0.117536	0.935961	0.526573	0.244975
NRRL3_07276		hypothetical protein	32.285	39.35	75.675	9.255	194.19	28.175	143.33	27.805	0.820457	0.426627	3.48838	0.166255	1.14587	0.225249	1.16112
NRRL3_06629		serine carboxypeptidase, family S10	32.25	23.625	214.3	19.005	332.85	18.43	163.885	144.39	1.36508	0.15049	1.69692	0.0968905	1.74986	0.196784	0.223353
NRRL3_01787	xeg74C	xyloglucanase Xeg74C	32.16	111.07	20.52	94.905	10.235	262.4	80.635	61.62	0.289547	1.56725	0.338865	3.14216	0.122561	0.398834	0.521908
NRRL3_11677		hypothetical protein	31.045	0.54	4.33	290.205	14.875	337.085	31.84	1.68	57.4907	7.16975	0.106976	2.08706	0.0920984	0.975031	18.4792
NRRL3_06267		MFS-type transporter	30.935	179.06	54.555	76.17	95.315	186.485	259.645	406.065	0.172763	0.567042	0.406131	0.324555	0.165885	0.119143	0.0761824
NRRL3_10132		pyridine nucleotide-disulfide oxidoreductase	30.88	26.095	226.52	58.105	219.67	56.225	363.95	379.385	1.18337	0.136324	0.531452	0.140574	0.549222	0.0848468	0.0813949
NRRL3_03050		hypothetical protein	30.86	39.12	163.875	11.195	200.13	11.075	81.34	62.17	0.788855	0.188314	2.75659	0.1542	2.78646	0.379395	0.496381
NRRL3_01324		transketolase-like, pyrimidine-binding domain-containing protein	30.78	12.12	218.29	45.635	211.565	20.195	185.725	177.735	2.5396	0.141005	0.674482	0.145487	1.52414	0.165729	0.173179
NRRL3_03023		UbiD decarboxylyase family protein	30.705	10.535	43.275	365.965	10.35	446.12	397.235	58.465	2.91457	0.709532	0.0839015	2.96667	0.0688268	0.0772968	0.525186
NRRL3_07447		short-chain dehydrogenase/reductase	30.61	10.58	245.235	130.125	239.705	66.02	475.475	327.815	2.89319	0.124819	0.235235	0.127699	0.463647	0.0643777	0.0933758
NRRL3_05585		hypothetical protein	30.185	5.99	29.63	160.535	20.555	80.42	191.89	64.41	5.03923	1.01873	0.188028	1.4685	0.375342	0.157304	0.468638
NRRL3_11421		haem peroxidase	30.06	22.86	185.865	36.745	164.765	30.48	164.605	119.95	1.31496	0.16173	0.81807	0.182442	0.98622	0.182619	0.250604
NRRL3_01998		phospholipase C-like phosphodiesterase	30.035	35.755	533.715	69.03	735.22	66.9	193.48	517.66	0.840022	0.0562754	0.435101	0.0408517	0.448954	0.155236	0.0580207
NRRL3_04806		ABC transporter	30.025	36.735	153.135	36.485	190.96	29.4	61.35	110.47	0.81734	0.196069	0.822941	0.157232	1.02126	0.489405	0.271793
NRRL3_06266		FAD-NAD(P)-binding domain-containing protein	29.76	246.74	16.685	39.995	47.11	155.64	108.945	184.05	0.120613	1.78364	0.744093	0.631713	0.19121	0.273165	0.161695
NRRL3_06499		fungal-specific transcription factor	29.155	17.51	66.895	26.375	56.58	14.64	151.23	93.76	1.66505	0.435832	1.1054	0.515288	1.99146	0.192786	0.310953
NRRL3_08673		fungal-specific transcription factor	28.96	16.73	295.57	28.02	322.475	10.865	243.78	259.8	1.73102	0.0979802	1.03355	0.0898054	2.66544	0.118796	0.11147
NRRL3_08653		MFS-type sugar/inositol transporter	28.415	21.445	178.27	22.235	72.095	15.47	109.88	31.3	1.32502	0.159393	1.27794	0.394133	1.83678	0.2586	0.907827
NRRL3_06412		Integral membrane protein, HPP family	27.895	28.31	271.545	31.785	240.495	38.74	586.645	446.055	0.985341	0.102727	0.877615	0.11599	0.720057	0.0475501	0.0625371
NRRL3_11747	mel27A	alpha-galactosidase Mel27A	27.265	7.495	127.95	50.29	116.345	64.885	209.165	196.76	3.63776	0.213091	0.542155	0.234346	0.420205	0.130352	0.13857
NRRL3_01328		MFS-type transporter	27.17	21.235	1478.73	26.66	1209.37	26.205	1364.99	913.35	1.27949	0.0183739	1.01913	0.0224662	1.03683	0.0199049	0.0297476
NRRL3_03028		MFS-type sugar/inositol transporter	27.045	32.775	502.2	80.11	669.235	128.745	432.665	1158.91	0.825172	0.053853	0.337598	0.0404118	0.210066	0.0625079	0.0233365
NRRL3_11062		glycine zipper 2TM domain-containing protein	27.04	84.03	796.03	34.445	1313.65	52.595	103.57	646.25	0.32179	0.0339686	0.78502	0.0205839	0.514117	0.261079	0.0418414
NRRL3_08667		short-chain dehydrogenase/reductase	26.915	19.11	560.625	67.1	736.595	29.03	605	594.04	1.40842	0.0480089	0.401118	0.0365398	0.927144	0.0444876	0.0453084
NRRL3_06344		ATPase, V0 complex, proteolipid subunit c	26.91	26.67	260.385	135.52	287.005	63.62	492.57	217.46	1.009	0.103347	0.198568	0.0937614	0.42298	0.0546318	0.123747
NRRL3_05709		endochitinase	26.855	31.66	1426.75	19.52	2623.51	18.41	98.445	746.95	0.848231	0.0188225	1.37577	0.0102363	1.45872	0.272792	0.0359529
NRRL3_11140		kynurenine formamidase	26.69	8.93	80.86	80.075	60.9	53.32	184.58	135.85	2.9888	0.330077	0.333313	0.438259	0.500563	0.144599	0.196467
NRRL3_00975		hypothetical protein	26.515	18.695	704.275	23.875	697.575	18.615	726.41	829.925	1.41829	0.0376486	1.11058	0.0380102	1.42439	0.0365014	0.0319487
NRRL3_04953	cbh7A	cellobiohydrolase Cbh7A	26.465	314.11	9.245	40.915	10.065	397.52	18.8	3.89	0.0842539	2.86263	0.646829	2.62941	0.0665753	1.40771	6.80334
NRRL3_01399		hydantoinase B/oxoprolinase family protein	26.215	21.665	15.84	153.315	10.19	109.71	91.8	43.435	1.21002	1.65499	0.170988	2.57262	0.238948	0.285566	0.603546
NRRL3_07900		fumarylacetoacetase	26.185	29.32	159.605	17.905	139.225	16.275	73.59	68.16	0.893076	0.164061	1.46244	0.188077	1.60891	0.355823	0.38417
NRRL3_00210		dehydrogenase	25.87	15.395	354.135	50.555	316.34	17.84	270.165	263.825	1.68042	0.0730512	0.51172	0.0817791	1.45011	0.0957563	0.0980574
NRRL3_01803		nucleotidyltransferase	25.77	25.97	143.095	46.29	185.43	36.46	298.385	250.22	0.992299	0.18009	0.556708	0.138974	0.706802	0.0863649	0.102989
NRRL3_09970		fumarylacetoacetase	25.47	33.045	661.48	51.15	384.915	34.57	323.765	387.58	0.770767	0.0385046	0.497947	0.0661705	0.736766	0.0786682	0.0657155
NRRL3_09847		zinc-type alcohol dehydrogenase	25.115	26.595	64.945	97.37	103.605	272.1	233.28	223.415	0.94435	0.386712	0.257934	0.242411	0.0923006	0.10766	0.112414
NRRL3_11052		hypothetical protein	24.97	38.08	354.35	26.89	220.13	35.13	291.835	365.355	0.655725	0.0704671	0.928598	0.113433	0.710788	0.085562	0.0683445
NRRL3_03467		MFS-type transporter	24.945	11.69	396.235	30.48	574.03	15.265	272.06	371.66	2.13388	0.0629551	0.818406	0.0434559	1.63413	0.0916893	0.0671178
NRRL3_00211		lipoamide acyltransferase	24.52	12.835	291.065	36.485	252.32	14.435	208.02	195.27	1.9104	0.0842424	0.672057	0.0971782	1.69865	0.117873	0.12557
NRRL3_02970		hypothetical protein	24.215	30.04	109.485	56.815	126.14	54.36	100.925	97.09	0.806092	0.221172	0.426208	0.191969	0.445456	0.239931	0.249408
NRRL3_04088		urease accessory protein UreD	23.97	29.275	401.69	22.205	489.79	21.915	356.655	557.075	0.818787	0.0596729	1.07949	0.0489393	1.09377	0.0672078	0.0430283
NRRL3_04712		auxiliary activity family 3 protein	23.835	12.37	123.735	43.135	74.17	20.395	79.445	40.805	1.92684	0.192629	0.552568	0.321356	1.16867	0.300019	0.58412
NRRL3_07462		alpha/beta hydrolase fold protein	23.82	17.715	88.48	31.98	138.38	25.755	119.16	76.94	1.34462	0.269213	0.744841	0.172135	0.924869	0.199899	0.309592
NRRL3_04755		short-chain dehydrogenase/reductase	23.665	3.935	9.205	207.58	6.585	134.3	26.845	17.455	6.01398	2.57089	0.114004	3.59377	0.17621	0.881542	1.35577
NRRL3_11629		autophagy-related protein 9	23.66	23.84	98.34	27.68	133.16	25.33	63.58	93.16	0.99245	0.240594	0.854769	0.177681	0.93407	0.37213	0.253972
NRRL3_09987		cytochrome P450	23.655	27.27	136.82	23.53	156.785	22.72	115.98	105.545	0.867437	0.172891	1.00531	0.150875	1.04115	0.203958	0.224122
NRRL3_04563		hypothetical protein	23.625	8.305	100.355	35.845	101.23	14.405	121.41	92.93	2.84467	0.235414	0.659088	0.233379	1.64006	0.194589	0.254224
NRRL3_07757		stress responsive alpha-beta barrel domain-containing protein	23.57	19.74	160.67	43.93	154.835	46.045	124.395	153.895	1.19402	0.146698	0.536535	0.152227	0.511891	0.189477	0.153156
NRRL3_08308		metallo-beta-lactamase domain-containing protein	23.565	10.525	109.48	39.085	133.24	26.465	142.42	122.98	2.23895	0.215245	0.602917	0.176861	0.890421	0.165461	0.191617
NRRL3_09656		carbohydrate-binding module family 50 protein	23.52	2.315	3.135	132.035	0.895	130.365	17.085	5.115	10.1598	7.50239	0.178135	26.2793	0.180417	1.37665	4.59824
NRRL3_09720		hypothetical protein	23.505	18.395	143.335	26.51	173.46	25.22	106.41	163.42	1.27779	0.163986	0.886647	0.135507	0.931998	0.220891	0.143832
NRRL3_01285		MFS-type transporter	23.495	19.23	229.56	33.45	165.55	28.77	263.165	131.67	1.22179	0.102348	0.702392	0.141921	0.816649	0.0892786	0.178439
NRRL3_07491		hypothetical protein	23.435	8.925	343.955	80.405	405.21	83.51	503.945	761.13	2.62577	0.0681339	0.291462	0.0578342	0.280625	0.0465031	0.0307897
NRRL3_08551		FAD-binding domain-containing protein	23.43	10.01	133.05	21.3	57.51	14.345	83.53	63.715	2.34066	0.176099	1.1	0.407407	1.63332	0.280498	0.367731
NRRL3_02023		glycoside hydrolase family 31 protein	22.265	32.625	168.685	60.155	428.12	74.165	261.555	499.78	0.682452	0.131992	0.370127	0.0520064	0.300209	0.0851255	0.0445496
NRRL3_06745		amidase	21.855	19.205	230.555	24.68	279.8	21.48	286.56	254.55	1.13798	0.094793	0.885535	0.0781094	1.01746	0.0762668	0.0858574
NRRL3_02451	xyl3D	beta-xylosidase Xyl3D	21.605	19.725	23.94	57.44	56.845	61.835	44.565	127.155	1.09531	0.902464	0.376132	0.380069	0.349398	0.484797	0.169911
NRRL3_00833		aldehyde dehydrogenase	21.47	18.99	137.9	20.56	122.82	27.95	176.085	107.615	1.1306	0.155693	1.04426	0.174809	0.768157	0.12193	0.199508
NRRL3_07969		triacylglycerol lipase	21.355	19.14	139.63	16.03	153.275	18.745	48.965	111.88	1.11573	0.15294	1.33219	0.139325	1.13924	0.436128	0.190874
NRRL3_08725		hypothetical protein	21.26	0	8.205	119.905	2.255	141.03	66.175	2.26	NA	2.5911	0.177307	9.42794	0.150748	0.321269	9.40708
NRRL3_06070		biogenesis of lysosome-related organelles complex 1 subunit 1	21.245	26.2	76.275	18.225	116.89	24.985	65.955	83.935	0.810878	0.278532	1.16571	0.181752	0.85031	0.322114	0.253113
NRRL3_00977		hypothetical protein	21.01	31.935	263.91	44.2	339.855	29.045	252.895	400.29	0.657899	0.0796105	0.475339	0.0618205	0.72336	0.083078	0.0524869
NRRL3_11105		glycoside hydrolase family 131 protein	20.79	22.84	21.81	31.255	14.51	38.945	156.205	35.25	0.910245	0.953232	0.665174	1.4328	0.53383	0.133094	0.589787
NRRL3_10762		triacylglycerol lipase	20.11	17.76	175.995	20.815	173.43	16.44	142.245	165.175	1.13232	0.114265	0.96613	0.115955	1.22324	0.141376	0.12175
NRRL3_09845		MFS-type sugar/inositol transporter	19.955	15.735	158.08	18.43	152.485	26.995	66.71	103.74	1.26819	0.126234	1.08275	0.130865	0.739211	0.299131	0.192356
NRRL3_08892		RTA-like protein	19.66	27.955	32.51	19.28	135.02	11.475	26.585	22.95	0.703273	0.604737	1.01971	0.145608	1.71329	0.739515	0.856645
NRRL3_11798		hypothetical protein	19.44	7.78	305.85	25.005	294.935	17.015	276.045	445.415	2.49871	0.0635606	0.777445	0.0659128	1.14252	0.0704233	0.0436447
NRRL3_02339		hypothetical protein	19.43	2.935	16.535	77.9	20.555	55.79	111.315	41.84	6.6201	1.17508	0.249422	0.945269	0.34827	0.17455	0.464388
NRRL3_02575		hypothetical protein	19.35	6.69	26.35	98.415	25.965	17.55	45.83	6.505	2.89238	0.734345	0.196616	0.745234	1.10256	0.422213	2.97463
NRRL3_08651		hypothetical protein	19.21	43.015	254.49	1.505	337.155	4.255	36.28	18.65	0.446588	0.0754843	12.7641	0.0569768	4.51469	0.529493	1.03003
NRRL3_06148		NADH:flavin oxidoreductase/NADH oxidase family protein	19.17	25.46	102.285	39.105	115.6	41.93	159.18	125.69	0.752946	0.187418	0.490219	0.16583	0.457191	0.12043	0.152518
NRRL3_11353		FAD-binding domain-containing protein	19.16	18.99	106.89	17.42	110.3	23.81	164.7	139.075	1.00895	0.17925	1.09989	0.173708	0.804704	0.116333	0.137767
NRRL3_04788		alpha/beta hydrolase fold protein	19.14	10.39	37.16	18.24	102.22	25.225	46.105	47.01	1.84216	0.51507	1.04934	0.187243	0.758771	0.415139	0.407147
NRRL3_03604		leucine-tRNA ligase, mitochondrial	19.015	20.375	71.19	11.525	59.835	14.055	115.57	62.405	0.933252	0.267102	1.64989	0.317791	1.3529	0.164532	0.304703
NRRL3_09528		hypothetical protein	18.66	13.51	255.61	24.775	282.945	25.695	207.715	228.34	1.3812	0.0730018	0.753179	0.0659492	0.726211	0.0898346	0.0817202
NRRL3_08393		amino acid transporter, transmembrane domain-containing protein	18.605	22.26	63.385	12.67	117.68	19.65	63.12	79.48	0.835804	0.293524	1.46843	0.158098	0.946819	0.294756	0.234084
NRRL3_02162		alpha-L-rhamnosidase	18.57	23.875	100.78	36.42	74.905	22.405	242.67	89.095	0.777801	0.184263	0.509885	0.247914	0.828833	0.0765237	0.208429
NRRL3_09850		tetrapeptide transporter	18.22	2.495	147.17	56.87	113.285	32.795	100.61	123.455	7.30261	0.123802	0.32038	0.160833	0.555572	0.181095	0.147584
NRRL3_01415	estA	esterase EstA	18.125	24.435	24.97	110.65	38.97	289.71	40.585	64.38	0.741764	0.725871	0.163805	0.465101	0.0625626	0.446594	0.281532
NRRL3_10438		thioredoxin	18.12	30.775	346.185	20.78	437.515	24.295	212.09	205.81	0.58879	0.052342	0.871992	0.0414157	0.745832	0.0854354	0.0880424
NRRL3_00068		cell wall mannoprotein	18.1	22.795	7719.07	32.175	5321.4	93.81	12104.7	20136.6	0.794034	0.00234484	0.562549	0.00340136	0.192943	0.00149529	0.000898861
NRRL3_04386		MFS-type sugar/inositol transporter	18.045	14.225	92.23	18.205	143.67	15.055	113.305	102.795	1.26854	0.195652	0.991211	0.1256	1.19861	0.15926	0.175544
NRRL3_03928		xylanase	17.625	34.69	61.275	10.98	6.505	33.855	125.055	7.715	0.508071	0.287638	1.60519	2.70945	0.520603	0.140938	2.28451
NRRL3_08311		uncharacterized protein	17.35	13.255	76.48	30.58	50.12	11.53	105.61	63.65	1.30894	0.226857	0.567364	0.346169	1.50477	0.164284	0.272584
NRRL3_00801		hypothetical protein	17.255	9.38	17.09	145	24.3	24.22	32.95	8.685	1.83955	1.00965	0.119	0.710082	0.712428	0.523672	1.98676
NRRL3_03417		dicarboxylic amino acid permease	17.24	17.86	189.425	12.71	434.365	7.395	72.475	263.345	0.965286	0.0910123	1.35641	0.0396901	2.3313	0.237875	0.0654655
NRRL3_07718		double-stranded RNA-binding domain-containing protein	17	33.47	154.34	15.075	140.48	20.18	178.77	255.93	0.507918	0.110146	1.12769	0.121014	0.842418	0.0950943	0.0664244
NRRL3_09799		fungal-specific transcription factor	16.9	14.83	113.03	17.745	92.22	11.875	99.425	84.285	1.13958	0.149518	0.952381	0.183257	1.42316	0.169977	0.20051
NRRL3_04508		hypothetical protein	16.72	45.61	184.795	18.065	285.965	31.31	29.995	117.065	0.366586	0.0904786	0.925547	0.0584687	0.534015	0.557426	0.142827
NRRL3_11452		glutathione S-transferase	16.72	7.285	581.15	11.51	433.385	16.25	572.395	443.44	2.29513	0.0287705	1.45265	0.03858	1.02892	0.0292106	0.0377052
NRRL3_10391		nucleoside 2-deoxyribosyltransferase-like protein	16.685	19.265	63.77	18.38	83.78	12.465	56.915	54.11	0.866078	0.261643	0.90778	0.199153	1.33855	0.293156	0.308353
NRRL3_05355		necrosis inducing protein	16.505	11.935	179.11	21.97	285.945	31.67	53.865	171.04	1.38291	0.0921501	0.751252	0.0577209	0.521156	0.306414	0.0964979
NRRL3_09584		hypothetical protein	16.5	18.885	169.495	24.965	221.565	20.815	214.215	157.425	0.873709	0.097348	0.660925	0.0744702	0.792698	0.0770254	0.104812
NRRL3_05145		dopa 4,5-dioxygenase	16.49	14.73	187.705	15.89	157.745	16.17	38.72	56.55	1.11948	0.0878506	1.03776	0.104536	1.01979	0.425878	0.2916
NRRL3_00989		UV radiation resistance protein/autophagy-related protein 14	16.46	15.08	128.885	15.155	88.415	18.125	102.355	77.52	1.09151	0.127711	1.08611	0.186168	0.908138	0.160813	0.212332
NRRL3_01828		oxoglutarate/iron-dependent dioxygenase	16.175	13.225	97.23	20.52	92.22	17.32	75.585	73.05	1.22306	0.166358	0.788255	0.175396	0.933891	0.213997	0.221424
NRRL3_09800		zinc-type alcohol dehydrogenase	16.15	18.105	119.36	22.855	153.585	14.21	128.29	122.39	0.892019	0.135305	0.706629	0.105153	1.13652	0.125887	0.131955
NRRL3_06734		MFS-type transporter	16.13	13.835	36.605	15.355	68.115	17.13	41.99	125.39	1.16588	0.44065	1.05047	0.236805	0.941623	0.384139	0.128639
NRRL3_05844		hypothetical protein	16.045	20.99	328.985	20.835	484.995	21.205	71.315	230.025	0.764412	0.0487712	0.770098	0.0330828	0.756661	0.224988	0.0697533
NRRL3_02416		taurine catabolism dioxygenase TauD, TfdA family	15.99	6.785	142.985	37.785	147.58	24.745	73.76	113.22	2.35667	0.11183	0.423184	0.108348	0.646191	0.216784	0.141229
NRRL3_05675		uncharacterized protein	15.955	14.145	62.95	15.835	112.12	10.28	62.415	101.535	1.12796	0.253455	1.00758	0.142303	1.55204	0.255628	0.157138
NRRL3_05849		hypothetical protein	15.82	91.165	96.54	20.64	77.05	15.485	29.795	177.575	0.173532	0.16387	0.766473	0.205321	1.02163	0.530962	0.0890891
NRRL3_06358		oxoglutarate/iron-dependent dioxygenase	15.72	8.405	56.555	19.535	75.095	16.065	92.53	69.605	1.87032	0.27796	0.804709	0.209335	0.978525	0.169891	0.225846
NRRL3_02054		hypothetical protein	15.655	9.64	53.935	21.935	79.98	12.075	55.825	64.45	1.62396	0.290257	0.7137	0.195736	1.29648	0.28043	0.242901
NRRL3_09897		FAD-binding domain-containing protein	15.62	24.1	79.725	22.265	17.695	17.735	36.045	11.05	0.648133	0.195923	0.70155	0.882735	0.880744	0.433347	1.41357
NRRL3_06853		cytochrome P450	15.535	1.475	1.545	127.025	0.75	88.89	66.025	6.965	10.5322	10.055	0.122299	20.7133	0.174767	0.23529	2.23044
NRRL3_05456		fumarylacetoacetase	15.515	11.305	21.025	29.875	17.595	13.635	89.185	63.755	1.3724	0.737931	0.519331	0.881785	1.13788	0.173964	0.243353
NRRL3_05162		MFS-type transporter	15.49	15.845	112.085	13.93	135.72	14.195	26.69	80.905	0.977595	0.138199	1.11199	0.114132	1.09123	0.580367	0.191459
NRRL3_10316		hypothetical protein	15.48	8.4	93.19	18.225	121.32	16.73	71.46	44.255	1.84286	0.166112	0.849383	0.127596	0.925284	0.216625	0.349791
NRRL3_02606		F-box domain-containing protein	15.405	19.34	29.585	15.105	97.085	12.96	31.52	25.725	0.796536	0.520703	1.01986	0.158675	1.18866	0.488737	0.598834
NRRL3_01146		hypothetical protein	15.305	14.12	53.46	22.5	34.68	16.44	79.005	82.43	1.08392	0.286289	0.680222	0.441321	0.930961	0.193722	0.185673
NRRL3_00974		zinc finger protein, RING-type	14.9	9.205	133.735	46.81	87.73	14.84	147.665	124.77	1.61869	0.111414	0.318308	0.169839	1.00404	0.100904	0.11942
NRRL3_02461		aminotransferase class III	14.79	11.945	80.27	28.33	243.22	12.205	47.54	212.37	1.23817	0.184253	0.522061	0.0608091	1.2118	0.311106	0.0696426
NRRL3_10841		acetylxylan esterase	14.63	2.14	28.59	70.595	10.425	33.915	79.79	27.965	6.83645	0.511717	0.207238	1.40336	0.431373	0.183356	0.523154
NRRL3_09157		indoleamine 2,3-dioxygenase	14.61	23.885	285.235	17.27	551.38	12.89	46.46	94.48	0.611681	0.0512209	0.845976	0.0264972	1.13344	0.314464	0.154636
NRRL3_03489		MFS-type sugar/inositol transporter	14.58	21.575	50.185	21.82	47.73	16.76	95.6	73.86	0.675782	0.290525	0.668194	0.305468	0.869928	0.15251	0.1974
NRRL3_10300		MFS-type sugar/inositol transporter	14.565	8.275	497.655	15.45	812.48	15	127.495	214.605	1.76012	0.0292673	0.942718	0.0179266	0.971	0.11424	0.0678689
NRRL3_07437	leu2B	3-isopropylmalate dehydrogenase Leu2B	14.525	13.41	41.845	58.06	30.47	32.425	152.215	130.605	1.08315	0.347114	0.250172	0.476698	0.447957	0.0954242	0.111213
NRRL3_09810		exo-polygalacturonase	14.43	21.785	0	64.79	0.33	214.925	0.24	0.25	0.662382	NA	0.22272	43.7273	0.0671397	60.125	57.72
NRRL3_11796		hypothetical protein	14.385	6.765	297.245	18.88	353.365	14.905	238.94	482.595	2.12639	0.0483944	0.761917	0.0407086	0.965112	0.0602034	0.0298076
NRRL3_04723		MFS-type transporter	14.33	8.205	29.665	33.915	13.41	41.46	132.095	101.19	1.7465	0.483061	0.422527	1.06861	0.345634	0.108483	0.141615
NRRL3_03031		hypothetical protein	14.315	13.225	54.385	10.85	99.325	9.98	54.14	60.53	1.08242	0.263216	1.31935	0.144123	1.43437	0.264407	0.236494
NRRL3_10850		glutathione-dependent formaldehyde-activating enzyme	14.205	7.835	73.06	19.71	66.155	14.74	90.2	64.915	1.81302	0.194429	0.7207	0.214723	0.963704	0.157483	0.218825
NRRL3_00842		auxiliary activity family 3 protein	13.95	23.28	154.58	3.455	202.19	3.465	35.815	92.835	0.599227	0.0902445	4.03763	0.0689945	4.02597	0.389502	0.150267
NRRL3_11275		S-adenosyl-L-methionine dependent methyltransferase	13.945	2.045	6.405	74.11	6.74	41.97	17.425	17.51	6.81907	2.17721	0.188166	2.06899	0.332261	0.800287	0.796402
NRRL3_08668		FAD-binding domain-containing protein	13.935	7.665	173.445	31.685	191.725	8.735	152.425	153.34	1.818	0.0803425	0.439798	0.0726822	1.59531	0.091422	0.0908765
NRRL3_07374		RTA-like protein	13.87	61.44	115.575	24.885	149.08	50.74	211.38	251.57	0.225749	0.120009	0.557364	0.0930373	0.273354	0.0656164	0.0551338
NRRL3_00124	ao-I	copper/quinone-containing amine oxidase AO-I	13.75	8.14	269.99	19.855	284.85	7.1	162.97	177.715	1.68919	0.0509278	0.692521	0.048271	1.93662	0.0843714	0.0773711
NRRL3_07669		cysteine dioxygenase type I	13.475	59.245	186.475	16.535	555.32	10.13	14.935	326.995	0.227445	0.0722617	0.814938	0.0242653	1.33021	0.902243	0.0412086
NRRL3_08307		flavin monooxygenase-like protein	13.365	5.695	45.155	28.725	48.76	13.04	73.185	58.895	2.3468	0.295981	0.465274	0.274098	1.02492	0.182619	0.226929
NRRL3_08407		zinc-type alcohol dehydrogenase	13.34	9.7	85.26	28.66	73.49	23.62	98.255	71.875	1.37526	0.156463	0.465457	0.181521	0.564776	0.135769	0.1856
NRRL3_09426		DJ-1/PfpI family protein	13.325	31.165	55.51	4.93	60.43	14.375	62.67	122.725	0.427563	0.240047	2.70284	0.220503	0.926957	0.212622	0.108576
NRRL3_01858		hypothetical protein	13.295	8.395	96.575	12.985	110.675	11.435	93.76	101.355	1.58368	0.137665	1.02387	0.120126	1.16266	0.141798	0.131173
NRRL3_09552		D-isomer specific 2-hydroxyacid dehydrogenase	13.29	84.63	26.07	13.83	35.32	16.88	24.965	35.08	0.157037	0.509781	0.960954	0.376274	0.787322	0.532345	0.378848
NRRL3_04000	pga28II	endo-polygalacturonase Pga28II	13.26	35.25	9.725	11.925	1.385	54.815	72.47	10.895	0.37617	1.3635	1.11195	9.57401	0.241905	0.182972	1.21707
NRRL3_04340		acetoacetate decarboxylase	13.22	8.55	29.705	23.64	20.485	8.85	125.11	92.86	1.5462	0.445043	0.559222	0.64535	1.49379	0.105667	0.142365
NRRL3_11664		RTA-like protein	12.68	13.99	23.51	134.86	24.585	104.965	52.49	38.845	0.906362	0.539345	0.0940234	0.515762	0.120802	0.24157	0.326426
NRRL3_02702		fungal-specific transcription factor	12.665	13.17	92.19	20.65	77.59	26.115	70.535	55.52	0.961655	0.137379	0.613317	0.16323	0.48497	0.179556	0.228116
NRRL3_00095		GPI inositol-deacylase	12.63	12.12	62.91	16.835	141.37	12.705	30.49	107.615	1.04208	0.200763	0.750223	0.08934	0.994097	0.414234	0.117363
NRRL3_09617		EthD domain-containing protein	12.565	23.11	7.605	28.26	8.155	80.435	22.76	65.42	0.543704	1.6522	0.444621	1.54077	0.156213	0.552065	0.192067
NRRL3_11769		aldehyde dehydrogenase	12.49	7.185	53.07	14.245	59.525	8.465	155.1	81.15	1.73834	0.23535	0.876799	0.209828	1.47549	0.0805287	0.153913
NRRL3_04724		hypothetical protein	12.4	1.52	134.245	39.42	41.845	82.99	904.33	525.025	8.15789	0.0923684	0.314561	0.296332	0.149416	0.0137118	0.0236179
NRRL3_06206		protein phosphatase 2C	12.34	10.215	34.99	14.13	83.27	19.83	57.63	33.635	1.20803	0.352672	0.873319	0.148193	0.622289	0.214125	0.36688
NRRL3_05403		hypothetical protein	12.335	5.62	2.075	87.245	1.14	42.6	6.23	4.115	2.19484	5.94458	0.141383	10.8202	0.289554	1.97994	2.99757
NRRL3_09979		EthD domain-containing protein	12.315	8.905	68.22	15.67	70.715	24.69	92.64	74.62	1.38293	0.180519	0.785897	0.17415	0.498785	0.132934	0.165036
NRRL3_04120		MFS-type tetracycline resistance protein, TetA/multidrug resistance protein	12.31	8.625	41.72	12.56	60.395	10.375	66.215	57.19	1.42725	0.295062	0.980096	0.203825	1.18651	0.18591	0.215247
NRRL3_06409		hypothetical protein	12.215	9.535	49.58	7.51	57.665	5.89	92.7	46.93	1.28107	0.24637	1.6265	0.211827	2.07385	0.131769	0.260281
NRRL3_04726		cytochrome P450	12.14	1.53	303.855	52.845	140.82	70.73	941.47	681.7	7.93464	0.0399533	0.229728	0.0862093	0.171639	0.0128947	0.0178084
NRRL3_02420		F-box domain-containing protein	12.075	4.475	50.605	15.95	74.605	13.205	72.31	50.81	2.69832	0.238613	0.757053	0.161852	0.914426	0.166989	0.23765
NRRL3_09967		4-hydroxyphenylpyruvate dioxygenase	12.065	78.275	2358.16	22.93	1808.82	36.37	658.59	1870.66	0.154136	0.00511628	0.526167	0.00667009	0.331729	0.0183194	0.0064496
NRRL3_11389		glycoside hydrolase family 92 protein	12.01	7.21	458.615	17.63	434.425	21.41	437.2	390.14	1.66574	0.0261875	0.681225	0.0276457	0.560953	0.0274703	0.0307838
NRRL3_03339		acetylxylan esterase	12.01	89.195	286.03	20.635	612.38	264.155	1442.67	2611.44	0.134649	0.0419886	0.582021	0.019612	0.0454657	0.00832481	0.004599
NRRL3_08675		isopenicillin N synthase	11.98	12.07	400.76	19.44	560.09	10.2	468.315	617.785	0.992543	0.0298932	0.616255	0.0213894	1.17451	0.0255811	0.0193919
NRRL3_04141		polyprenyl synthetase	11.93	15.84	32.78	14.985	14.56	23.86	42.375	62.41	0.753157	0.363941	0.796129	0.819368	0.5	0.281534	0.191155
NRRL3_01795		hypothetical protein	11.9	3.995	16.165	41.395	15.59	64.915	16.21	4.86	2.97872	0.736158	0.287474	0.76331	0.183317	0.734115	2.44856
NRRL3_09646		uncharacterized protein	11.89	8.06	84.79	61.975	62.48	42.45	172.53	134.76	1.47519	0.140229	0.191852	0.190301	0.280094	0.0689156	0.0882309
NRRL3_00962		short-chain dehydrogenase/reductase	11.88	5.505	89.785	36.565	71.895	20.615	113.7	78.135	2.15804	0.132316	0.324901	0.165241	0.576279	0.104485	0.152045
NRRL3_09449		P-loop containing nucleoside triphosphate hydrolase	11.86	6.29	74.87	17.9	82.015	16.34	87.54	61.775	1.88553	0.158408	0.66257	0.144608	0.725826	0.135481	0.191987
NRRL3_03083		fungal trichothecene efflux pump	11.725	14.21	122.23	11.585	136.83	7.025	63.385	82.915	0.825123	0.0959257	1.01208	0.0856903	1.66904	0.184981	0.14141
NRRL3_05638		hypothetical protein	11.64	10.815	115.8	8.35	94.575	9.115	105.365	43.29	1.07628	0.100518	1.39401	0.123077	1.27702	0.110473	0.268884
NRRL3_08063		fungal-specific transcription factor	11.64	7.275	81.355	12.29	78.595	9.545	142.24	114.78	1.6	0.143077	0.947111	0.148101	1.21949	0.0818335	0.101411
NRRL3_07497		short-chain dehydrogenase/reductase	11.6	7.97	54.135	13.695	70.73	12.545	88.505	70.665	1.45546	0.214279	0.847024	0.164004	0.924671	0.131066	0.164155
NRRL3_10618		zinc-type alcohol dehydrogenase	11.575	14.65	75.465	15.575	171.21	14.23	21.805	75.99	0.790102	0.153382	0.743178	0.067607	0.813422	0.530842	0.152323
NRRL3_03385		dihydrofolate reductase	11.475	13.625	29.835	11.855	40.12	10.835	84.415	75.5	0.842202	0.384615	0.967946	0.286017	1.05907	0.135936	0.151987
NRRL3_06250		glutathione-dependent formaldehyde-activating enzyme	11.235	4.72	519.72	11.725	385.545	26.94	1133.32	653.085	2.3803	0.0216174	0.958209	0.0291406	0.417038	0.00991335	0.017203
NRRL3_07898		short-chain dehydrogenase/reductase	11.045	9.075	97.84	11.875	73.9	12.74	98.305	87.995	1.21708	0.112888	0.930105	0.149459	0.866954	0.112354	0.125518
NRRL3_08765		hypothetical protein	10.92	5.445	1.525	31.115	1.03	58.575	6.35	6.77	2.00551	7.16066	0.350956	10.6019	0.186428	1.71969	1.613
NRRL3_07918		molybdenum cofactor sulfurase	10.89	9.63	62.575	14.635	66.43	6.47	53.745	64.805	1.13084	0.174031	0.744107	0.163932	1.68315	0.202623	0.168043
NRRL3_09569		hypothetical protein	10.86	18.52	336.31	59.385	2041.86	20.45	827.82	5808.39	0.586393	0.0322916	0.182874	0.00531868	0.531051	0.0131188	0.00186971
NRRL3_07767		NAD(P)-binding domain-containing protein	10.815	17.465	187.525	13.475	242.52	14.595	54.025	140.845	0.619238	0.0576723	0.802597	0.0445943	0.741007	0.200185	0.0767865
NRRL3_06300		zinc-type alcohol dehydrogenase	10.78	9.27	152.275	8.49	182.1	5.995	205.565	158.15	1.16289	0.070793	1.26973	0.0591982	1.79817	0.0524408	0.0681631
NRRL3_04562		heterokaryon incompatibility protein	10.765	3.52	42.9	15.13	40.255	6.505	64.68	40.905	3.05824	0.250932	0.7115	0.26742	1.65488	0.166435	0.263171
NRRL3_09961		FAD-binding domain-containing protein	10.75	12.27	232.375	10.09	317.67	11.55	19.845	580.415	0.876121	0.0462614	1.06541	0.0338401	0.930736	0.541698	0.0185212
NRRL3_09420		glutathione S-transferase	10.71	4.245	49.685	15.385	65.92	6.275	55.135	64.225	2.52297	0.215558	0.696133	0.16247	1.70677	0.19425	0.166757
NRRL3_01624		cytochrome P450	10.685	5.89	83.775	17.5	84.825	15.26	41.025	47.4	1.81409	0.127544	0.610571	0.125965	0.700197	0.260451	0.225422
NRRL3_03628		F-box domain-containing protein	10.67	16.915	107.93	13.725	142.525	12.805	24.81	80.91	0.630801	0.0988604	0.777413	0.0748641	0.833268	0.430069	0.131875
NRRL3_08666		FAD-binding domain-containing protein	10.59	5.54	43.465	21.715	40.365	8.725	56.57	57.71	1.91155	0.243644	0.487681	0.262356	1.21375	0.187202	0.183504
NRRL3_04334		fungal-specific transcription factor	10.585	9.05	60.01	10.215	48.675	6.59	71.345	54.915	1.16961	0.176387	1.03622	0.217463	1.60622	0.148364	0.192752
NRRL3_02452		hypothetical protein	10.435	1.475	10.725	16.21	9.615	19.115	93.42	59.66	7.07458	0.97296	0.643738	1.08528	0.545906	0.1117	0.174908
NRRL3_11797		hypothetical protein	10.33	6.83	310.37	16.78	405.785	10.885	209.09	489.43	1.51245	0.0332829	0.615614	0.0254568	0.949012	0.0494046	0.0211062
NRRL3_00838		MFS-type transporter	10.245	5.87	53.375	11.175	49.23	5.015	88.315	89.435	1.74532	0.191944	0.916779	0.208105	2.04287	0.116005	0.114552
NRRL3_10670		MFS-type transporter	10.145	18.2	312.37	14.005	668.63	19.405	141.83	455.91	0.557418	0.0324775	0.724384	0.0151728	0.522803	0.0715293	0.0222522
NRRL3_00936		hypothetical protein	10.125	58.66	0.425	2.555	3.485	2.51	5.2	0.435	0.172605	23.8235	3.96282	2.90531	4.03386	1.94712	23.2759
NRRL3_04385		2,3-dihydroxybenzoate decarboxylase	9.99	7.805	372.095	20.98	761.41	28.195	290.73	903.575	1.27995	0.026848	0.476168	0.0131204	0.354318	0.0343618	0.0110561
NRRL3_02931	fae1B	feruloyl esterase Fae1B	9.925	9.195	70.84	14.55	10.595	12.985	104.77	18.94	1.07939	0.140104	0.682131	0.936763	0.764343	0.0947313	0.524023
NRRL3_05432		transcription factor IIIC, subunit 5	9.91	9.4	44.335	8.015	51.27	6.605	37.94	42.11	1.05426	0.223525	1.23643	0.19329	1.50038	0.261202	0.235336
NRRL3_08670		NADH:flavin oxidoreductase/NADH oxidase family protein	9.86	4.465	187.455	7.485	300.31	3.14	184.215	230.82	2.20829	0.0525993	1.3173	0.0328327	3.14013	0.0535244	0.0427173
NRRL3_07539		auxiliary activity family 3 protein	9.835	12.3	38.54	6.975	59.66	4.015	37.155	31.79	0.799593	0.255189	1.41004	0.164851	2.44956	0.264702	0.309374
NRRL3_03592		amidase	9.83	5.945	83.35	20.67	99.345	15.66	136.99	94.71	1.65349	0.117936	0.475568	0.0989481	0.627714	0.0717571	0.103791
NRRL3_10437		hypothetical protein	9.815	6.49	214.76	7.835	174.61	6.34	79	41.36	1.51233	0.0457022	1.25271	0.056211	1.54811	0.124241	0.237307
NRRL3_07080		glycoside hydrolase family 92 protein	9.81	9.285	347.89	23.76	344.085	15.295	365.82	304.33	1.05654	0.0281986	0.412879	0.0285104	0.641386	0.0268165	0.0322347
NRRL3_03846		crotonase superfamily protein	9.745	7.11	103.645	7.25	146.625	10.3	44.375	93.09	1.3706	0.0940229	1.34414	0.0664621	0.946117	0.219606	0.104684
NRRL3_04481		MFS-type transporter	9.705	8.93	51.87	11.43	53.94	12.675	56.195	62.025	1.08679	0.187102	0.849081	0.179922	0.76568	0.172702	0.156469
NRRL3_02973		zinc-type alcohol dehydrogenase	9.57	7.1	46.755	35	55.895	33.345	84.49	84.01	1.34789	0.204684	0.273429	0.171214	0.287	0.113268	0.113915
NRRL3_06506		Ada DNA repair, metal-binding domain-containing protein	9.53	8.18	54.76	21.96	83.915	16.34	68.42	75.17	1.16504	0.174032	0.433971	0.113567	0.583231	0.139287	0.126779
NRRL3_09654		metallopeptidase	9.52	0.09	2.57	60.59	0.94	118.8	28.88	5.735	105.778	3.70428	0.157122	10.1277	0.0801347	0.32964	1.65998
NRRL3_10967		glycoside hydrolase family 92 protein	9.47	8.545	98.315	7.77	99.325	6.53	59.08	113.21	1.10825	0.096323	1.21879	0.0953436	1.45023	0.160291	0.0836499
NRRL3_05474		carboxylesterase	9.445	8.835	1830.4	6.255	1452.64	6.935	679.45	786.445	1.06904	0.00516006	1.50999	0.00650196	1.36193	0.0139009	0.0120097
NRRL3_01219		fungal-specific transcription factor	9.435	4.95	56.8	10.37	61.985	4.36	37.325	41.84	1.90606	0.166109	0.909836	0.152214	2.16399	0.25278	0.225502
NRRL3_10221		alpha/beta hydrolase fold protein	9.18	20.485	96.33	12.96	81.975	12.735	93.405	73.02	0.448133	0.0952974	0.708333	0.111985	0.720848	0.0982817	0.125719
NRRL3_10599		neutral/alkaline nonlysosomal ceramidase	9.08	7.97	311.245	7.525	419.405	5.655	190.98	354.355	1.13927	0.0291732	1.20664	0.0216497	1.60566	0.0475442	0.025624
NRRL3_03611		cytokinin riboside 5'-monophosphate phosphoribohydrolase LOG protein	9.055	10.37	42.845	14.115	45.835	12.37	56.72	56.65	0.873192	0.211343	0.641516	0.197556	0.732013	0.159644	0.159841
NRRL3_02595		NUDIX hydrolase domain-containing protein	9.01	8.09	37.495	17.35	42.06	13.48	49.575	51.035	1.11372	0.240299	0.519308	0.214218	0.668398	0.181745	0.176546
NRRL3_10385		histidine kinase-like ATPase domain-containing protein	8.99	4.515	11.45	47.8	14.55	11.145	8.735	9.785	1.99114	0.785153	0.188075	0.617869	0.80664	1.02919	0.918753
NRRL3_05858		ABC transporter, family 2	8.925	4.99	19.845	30.64	22.73	21.745	39.105	51.455	1.78858	0.449735	0.291286	0.392653	0.410439	0.228232	0.173453
NRRL3_03348		Mg2+ transporter protein, CorA-like	8.905	18.475	45.42	18.31	54.495	18.61	25.95	42.065	0.482003	0.196059	0.486346	0.163409	0.478506	0.34316	0.211696
NRRL3_09721		class I glutamine amidotransferase-like domain-containing protein	8.865	3.39	56.715	12.445	65.85	15.26	87.56	96.63	2.61504	0.156308	0.712334	0.134624	0.580931	0.101245	0.0917417
NRRL3_05198		cytochrome P450	8.775	3.885	19.1	26.055	22.37	23.06	92.43	54.275	2.25869	0.459424	0.336788	0.392266	0.380529	0.0949367	0.161677
NRRL3_02976		hypothetical protein	8.72	1.755	5.415	69.595	5.635	10.735	16.82	1.56	4.96866	1.61034	0.125296	1.54747	0.812296	0.51843	5.58974
NRRL3_02832		glycoside hydrolase family 28 protein	8.69	12.025	86.645	11.64	50.56	11.2	61.82	36.075	0.722661	0.100294	0.746564	0.171875	0.775893	0.140569	0.240887
NRRL3_02157		branched-chain amino acid aminotransferase	8.52	9.53	48.33	5.07	48.065	5.235	70.05	33.635	0.894019	0.176288	1.68047	0.17726	1.62751	0.121627	0.253308
NRRL3_03297		MFS-type transporter	8.495	55.01	0.82	0.93	1.075	3.035	0.775	1.375	0.154426	10.3598	9.13441	7.90233	2.79901	10.9613	6.17818
NRRL3_09874		MFS-type transporter	8.425	33.505	17.28	3.815	17.155	33.275	53.09	23.02	0.251455	0.487558	2.20839	0.49111	0.253193	0.158693	0.365986
NRRL3_01109		bZIP transcription factor	8.38	7.935	19.08	7.43	24.49	11.455	48.09	39.335	1.05608	0.439203	1.12786	0.34218	0.731558	0.174257	0.213042
NRRL3_03202		six-bladed beta-propeller, TolB-like protein	8.38	9.21	87.92	11.75	43.705	10.03	118.735	45.39	0.909881	0.0953139	0.713191	0.19174	0.835494	0.0705773	0.184622
NRRL3_05146		vacuolar protein sorting-associated protein 62	8.31	11.13	247.72	10.535	298.41	8.945	34.355	167.295	0.746631	0.0335459	0.788799	0.0278476	0.929011	0.241886	0.0496727
NRRL3_05788		amino acid permease	8.295	6.15	45.09	4.615	84.09	5.445	24.865	52.465	1.34878	0.183965	1.7974	0.0986443	1.52342	0.333601	0.158105
NRRL3_04912		molybdopterin oxidoreductase	8.295	5.02	117.795	10.42	166.04	12.16	79.83	73.57	1.65239	0.0704189	0.796065	0.0499578	0.682155	0.103908	0.11275
NRRL3_11026		trans enoylreductase CaaB	8.265	0.67	0.19	15.825	0.295	390.44	0.78	0.795	12.3358	43.5	0.522275	28.0169	0.0211684	10.5962	10.3962
NRRL3_01447		SnoaL-like domain-containing protein	8.23	6	39.09	4.58	51.265	5.9	58.95	51.78	1.37167	0.21054	1.79694	0.160538	1.39492	0.13961	0.158942
NRRL3_09070		hypothetical protein	8.15	1.955	13.455	26.455	9.26	13.335	28.58	41.735	4.1688	0.605723	0.30807	0.88013	0.611174	0.285164	0.19528
NRRL3_00819	egl12A	endoglucanase Egl12A	8.135	108.585	107.895	4.925	11.435	16.73	156	14.46	0.0749183	0.0753974	1.65178	0.711412	0.486252	0.0521474	0.562586
NRRL3_01027	#N/A	#N/A	8.085	15.935	19.24	7.095	24.635	8.72	17.635	43.775	0.507374	0.420218	1.13953	0.328192	0.927179	0.458463	0.184694
NRRL3_07411		alpha/beta hydrolase fold protein	8.07	8.58	43.85	16.285	53.67	28.785	44.035	16.55	0.940559	0.184036	0.495548	0.150363	0.280354	0.183263	0.487613
NRRL3_10111		homogentisate 1,2-dioxygenase	8.065	9.62	275.895	5.425	35.24	3.65	67.585	16.28	0.838358	0.0292321	1.48664	0.228859	2.20959	0.119331	0.495393
NRRL3_01739		unsaturated glucuronyl hydrolase	8.065	2.29	31.55	12.95	20.27	6.4	99.605	18.625	3.52183	0.255626	0.62278	0.397879	1.26016	0.0809698	0.43302
NRRL3_04239		MFS-type transporter	8.04	8.295	58.34	24.79	73.145	27.475	92.995	88.055	0.969259	0.137813	0.324324	0.109919	0.29263	0.0864563	0.0913066
NRRL3_08652		fungal-specific transcription factor	8.02	3.325	20.02	14.595	46.5	13.43	95.105	59.09	2.41203	0.400599	0.549503	0.172473	0.597171	0.0843278	0.135725
NRRL3_08854		RmlC-like cupin domain-containing protein	8.02	3.625	23.255	9.765	54.9	23.85	125.02	90.985	2.21241	0.344872	0.821301	0.146084	0.336268	0.0641497	0.0881464
NRRL3_06637		G-patch domain-containing protein	8	5.275	49.86	6.12	33.445	3.095	56.22	37.365	1.51659	0.160449	1.30719	0.239199	2.58481	0.142298	0.214104
NRRL3_00723		acid phosphatase	7.99	7.475	35.59	5.38	40.43	10.24	6.3	17.74	1.0689	0.224501	1.48513	0.197626	0.780273	1.26825	0.450395
NRRL3_07923		hypothetical protein	7.99	4.675	29.505	45.175	27.005	18.78	40.625	29.995	1.70909	0.270802	0.176868	0.295871	0.425453	0.196677	0.266378
NRRL3_00130		hypothetical protein	7.99	38.015	171.355	9.405	383.56	28.185	42.23	208.22	0.21018	0.0466283	0.849548	0.0208312	0.283484	0.189202	0.0383729
NRRL3_04564		hypothetical protein	7.975	2.17	46.165	38.58	38.315	24.68	68.965	56.86	3.67512	0.17275	0.206713	0.208143	0.323136	0.115638	0.140257
NRRL3_08061		serine/threonine dehydratase	7.955	3.3	94.07	3.145	547.145	0.77	2.62	341.62	2.41061	0.0845647	2.52941	0.0145391	10.3312	3.03626	0.0232861
NRRL3_11393		short-chain dehydrogenase/reductase	7.945	4.355	134.045	16.315	143.48	20.175	186.585	175.35	1.82434	0.0592711	0.486975	0.0553736	0.393804	0.0425811	0.0453094
NRRL3_03885		Na+/H+ exchanger	7.92	10.915	44.94	11.93	59.43	8.99	33.405	39.65	0.725607	0.176235	0.663873	0.133266	0.880979	0.23709	0.199748
NRRL3_03497		hypothetical protein	7.9	4.78	42.305	5.32	37.38	1.565	16.71	17.03	1.65272	0.186739	1.48496	0.211343	5.04792	0.472771	0.463887
NRRL3_08862		uncharacterized protein	7.865	3.415	65.725	4.96	33.62	6.175	216.11	75.705	2.30307	0.119665	1.58569	0.233938	1.27368	0.0363935	0.10389
NRRL3_09840		fungal-specific transcription factor	7.835	5.015	40.925	8.75	48.67	9.33	36.86	42.54	1.56231	0.191448	0.895429	0.160982	0.839764	0.212561	0.18418
NRRL3_09637		proline dehydrogenase	7.795	8.665	58.54	3.205	92.645	2.795	31.865	51.305	0.899596	0.133157	2.43214	0.0841384	2.78891	0.244626	0.151935
NRRL3_11801		P-loop containing nucleoside triphosphate hydrolase	7.785	1.055	17.885	47.515	15.585	19.95	44.245	29.52	7.37915	0.435281	0.163843	0.499519	0.390226	0.175952	0.26372
NRRL3_00131		MFS-type transporter	7.725	7.785	11.055	15.595	11.945	21.865	68.145	25.03	0.992293	0.698779	0.495351	0.646714	0.353304	0.113361	0.30863
NRRL3_00090		oxoglutarate/iron-dependent dioxygenase	7.72	4.61	26.83	11.83	28.305	7.85	39.9	35.25	1.67462	0.287738	0.652578	0.272743	0.983439	0.193484	0.219007
NRRL3_03471		S-adenosyl-L-methionine-dependent methyltransferase	7.71	12.35	163.44	9.305	183.41	14.535	166.465	144.415	0.624291	0.0471733	0.828587	0.042037	0.530444	0.046316	0.0533878
NRRL3_06003		MFS-type transporter	7.665	7.27	55.74	10.31	59.755	9.76	60.16	62.955	1.05433	0.137513	0.743453	0.128274	0.785348	0.12741	0.121754
NRRL3_09644		beta-glucosidase	7.665	5.735	220.4	24.84	265.18	52.605	147.64	351.535	1.33653	0.0347777	0.308575	0.0289049	0.145709	0.0519168	0.0218044
NRRL3_05614		MFS-type sugar/inositol transporter	7.64	16.445	67.695	13.13	90.27	15.84	79.36	132.29	0.464579	0.112859	0.581874	0.084635	0.482323	0.0962702	0.0577519
NRRL3_00716		short-chain dehydrogenase/reductase	7.615	4.73	20.57	6.91	35.81	4.9	24.15	38.085	1.60994	0.370199	1.10203	0.21265	1.55408	0.315321	0.199947
NRRL3_06750		Piwi domain-containing protein	7.585	5.16	36.235	12.295	31.65	9.45	43.145	31.12	1.46996	0.209328	0.616917	0.239652	0.802646	0.175803	0.243734
NRRL3_06226		hypothetical protein	7.555	5.465	24.6	4.045	38.525	3.51	33.995	25.31	1.38243	0.307114	1.86774	0.196106	2.15242	0.222239	0.298499
NRRL3_02972		hypothetical protein	7.54	5.355	46.66	30.055	28.055	16.425	61.555	44.39	1.40803	0.161595	0.250873	0.268758	0.459056	0.122492	0.169858
NRRL3_07670		metallo-beta-lactamase domain-containing protein	7.53	50.7	12.135	11.2	37.65	5.55	1.41	23.265	0.148521	0.620519	0.672321	0.2	1.35676	5.34043	0.323662
NRRL3_04184		FAD dependent oxidoreductase	7.49	4.67	208.395	10.795	238.035	8.065	293.375	272.62	1.60385	0.0359414	0.69384	0.031466	0.928704	0.0255305	0.0274741
NRRL3_06071		delta-1-pyrroline-5-carboxylate dehydrogenase, mitochondrial	7.47	4.55	206.33	12.825	238.135	4.66	278.065	229.745	1.64176	0.0362041	0.582456	0.0313688	1.603	0.0268642	0.0325143
NRRL3_10612		histidine phosphatase superfamily protein	7.46	5.825	368.165	18.995	482.205	15.345	139.99	372.8	1.28069	0.0202627	0.392735	0.0154706	0.486152	0.0532895	0.0200107
NRRL3_06264		zinc-type alcohol dehydrogenase	7.45	11.365	23.045	13.26	34.36	23.085	39.39	67.075	0.655521	0.323281	0.56184	0.216822	0.32272	0.189134	0.11107
NRRL3_08697		aminotransferase, class I/classII	7.445	2.915	24.505	7.095	18.68	2.79	47.565	22.025	2.55403	0.303816	1.04933	0.398555	2.66846	0.156523	0.338025
NRRL3_02831		protoglobin	7.26	6.08	61.13	8.68	51.84	8.86	44.385	26.28	1.19408	0.118763	0.836406	0.140046	0.819413	0.163569	0.276256
NRRL3_10619		uncharacterized protein	7.26	8.445	65.105	12.395	62.525	7.2	9.055	26.475	0.85968	0.111512	0.58572	0.116114	1.00833	0.801767	0.274221
NRRL3_01736		fasciclin domain-containing protein	7.255	0.51	58.075	19.915	4.86	3.01	122.29	8.255	14.2255	0.124925	0.364298	1.4928	2.4103	0.0593262	0.878861
NRRL3_11352		cytochrome P450	7.24	3.745	37.45	7.57	25.79	5.565	82.515	29.01	1.93324	0.193324	0.956407	0.280729	1.30099	0.0877416	0.249569
NRRL3_03845		hypothetical protein	7.205	3.895	38.295	7.805	91.005	6.965	36.385	28.03	1.84981	0.188145	0.923126	0.0791715	1.03446	0.198021	0.257046
NRRL3_07311		P-loop containing nucleoside triphosphate hydrolase	7.195	1.39	5.88	43.965	8.56	12.54	19.02	15.765	5.17626	1.22364	0.163653	0.840537	0.573764	0.378286	0.456391
NRRL3_00355		hypothetical protein	7.19	3.34	181.515	9.765	195.465	4.935	134.26	104.185	2.15269	0.0396111	0.736303	0.0367841	1.45694	0.0535528	0.0690119
NRRL3_11702		chloroperoxidase	7.175	17.27	24.435	1.745	173.43	3.82	22.295	33.115	0.41546	0.293636	4.11175	0.0413712	1.87827	0.321821	0.216669
NRRL3_04290		isopenicillin N synthase	7.12	2.53	45.71	26.54	38.87	18.91	49.005	47.555	2.81423	0.155765	0.268274	0.183175	0.37652	0.145291	0.149721
NRRL3_07672		kynureninase	7.095	13.095	759.25	4.745	1019.21	10.14	14.965	977.645	0.54181	0.00934475	1.49526	0.00696127	0.699704	0.474106	0.00725724
NRRL3_04275		fungal-specific transcription factor	7.075	5.385	35.92	7.135	79.085	4.335	10.185	53.12	1.31383	0.196965	0.991591	0.0894607	1.63206	0.694649	0.133189
NRRL3_03245		hypothetical protein	7	0.64	0.97	44.65	0.655	23.66	1.975	1.33	10.9375	7.21649	0.156775	10.687	0.295858	3.5443	5.26316
NRRL3_02605		cytochrome P450	6.98	6.84	54.415	28.51	29.1	25.815	327.575	88.96	1.02047	0.128273	0.244826	0.239863	0.270385	0.0213081	0.0784622
NRRL3_10597		alcohol oxidase	6.885	9.375	1242.77	107.045	896.16	157.04	5860.44	3539.16	0.7344	0.00554007	0.0643187	0.00768278	0.0438423	0.00117483	0.00194538
NRRL3_01412		hypothetical protein	6.85	12.78	61.075	11.435	93.845	11.175	18.38	44.21	0.535994	0.112157	0.599038	0.0729927	0.612975	0.372688	0.154942
NRRL3_00043		FAD-binding domain-containing protein	6.785	5.365	13.81	5.545	25.8	6.3	34.385	1.43	1.26468	0.491311	1.22362	0.262984	1.07698	0.197324	4.74476
NRRL3_00201		flavin amine oxidase	6.785	11.4	69.54	7.415	99.595	7.04	11.645	49.08	0.595175	0.0975697	0.915037	0.0681259	0.963778	0.582653	0.138244
NRRL3_00813		necrosis inducing protein	6.75	15.63	5.38	18.545	8.71	52.245	14.815	15.695	0.431862	1.25465	0.36398	0.774971	0.129199	0.455619	0.430073
NRRL3_11741		hypothetical protein	6.745	9.015	39.28	4.595	29.19	3.42	17.81	12.42	0.748197	0.171716	1.4679	0.231072	1.97222	0.37872	0.543076
NRRL3_03268		hypothetical protein	6.74	11.8	370.88	30.865	386.025	27.64	442.465	403.945	0.571186	0.018173	0.21837	0.01746	0.243849	0.0152328	0.0166854
NRRL3_10507		hypothetical protein	6.645	3.725	9.005	5.96	38.36	5.13	14.61	19.48	1.78389	0.737923	1.11493	0.173227	1.29532	0.454825	0.341119
NRRL3_09620		MFS-type transporter	6.645	7.525	30.555	36.66	28.58	51.66	110.86	96.835	0.883056	0.217477	0.18126	0.232505	0.12863	0.0599405	0.0686219
NRRL3_06692		MFS-type transporter	6.635	6.3	41.24	6.565	60.025	3.92	41.39	59.68	1.05317	0.160887	1.01066	0.110537	1.6926	0.160304	0.111176
NRRL3_05199		hypothetical protein	6.595	2.15	27.535	10.175	51.25	10.38	67.065	42.945	3.06744	0.239513	0.648157	0.128683	0.635356	0.0983374	0.153569
NRRL3_01737		glycoside hydrolase family 27 protein	6.53	0.425	34.785	9.495	0.61	3.19	103.33	2.565	15.3647	0.187725	0.68773	10.7049	2.04702	0.0631956	2.54581
NRRL3_09295		hypothetical protein	6.51	11.875	66.31	5.325	91.705	8.04	18.28	41.435	0.548211	0.0981752	1.22254	0.0709885	0.809701	0.356127	0.157114
NRRL3_02186		fungal-specific transcription factor Fum21	6.51	1.485	15.385	100.745	9.825	99.235	101.51	64.58	4.38384	0.423139	0.0646186	0.662595	0.0656019	0.0641316	0.100805
NRRL3_08289		proton-dependent oligopeptide transporter	6.455	11.075	756.91	3.81	1596.05	6.615	307.325	1333.2	0.582844	0.00852809	1.69423	0.00404437	0.975813	0.0210038	0.00484172
NRRL3_08107		hypothetical protein	6.425	40.09	5.255	2.175	7.845	2.435	2.465	2.33	0.160264	1.22265	2.95402	0.818993	2.6386	2.60649	2.75751
NRRL3_03315		alpha/beta hydrolase fold protein	6.375	2.88	27.265	11.42	26.205	6.325	38.255	43.405	2.21354	0.233816	0.558231	0.243274	1.00791	0.166645	0.146872
NRRL3_09841		blastomyces yeast-phase-specific protein	6.335	8.075	27.78	17.115	41.915	19.215	27.87	38.805	0.78452	0.228042	0.370143	0.151139	0.32969	0.227305	0.163252
NRRL3_08447		RmlC-like cupin domain-containing protein	6.32	4.755	85.13	5.27	42.895	4.48	43.175	28.165	1.32913	0.0742394	1.19924	0.147337	1.41071	0.146381	0.224392
NRRL3_07975		glycoside hydrolase family 1 protein	6.315	4.45	151.235	14.47	63.185	9.385	139.75	82.45	1.4191	0.0417562	0.43642	0.0999446	0.672882	0.0451878	0.0765919
NRRL3_06407		hypothetical protein	6.265	8.745	40.125	3.89	64.87	15.77	50.78	39.58	0.716409	0.156137	1.61054	0.0965778	0.397273	0.123375	0.158287
NRRL3_10043		tannase/feruloyl esterase family protein	6.255	7.54	490.1	2.735	214.53	1.795	123.46	182.93	0.829576	0.0127627	2.28702	0.0291568	3.48468	0.0506642	0.0341934
NRRL3_00002		phenylacrylic acid decarboxylase	6.18	2.185	12.19	17.355	7.04	29.66	51.43	19.27	2.82838	0.506973	0.356093	0.877841	0.208361	0.120163	0.320706
NRRL3_05201		glycoside hydrolase family 13 protein	6.035	2.01	33.7	12.415	43.055	9.93	54.44	50.39	3.00249	0.17908	0.486106	0.14017	0.607754	0.110856	0.119766
NRRL3_05404		hypothetical protein	6.03	3.73	0.2	43.02	0.2	33.84	1.325	0.81	1.61662	30.15	0.140167	30.15	0.178191	4.55094	7.44444
NRRL3_04071		zinc-type alcohol dehydrogenase	5.965	7.49	67.01	6.015	74.865	5.14	36.44	36.45	0.796395	0.0890166	0.991687	0.0796768	1.16051	0.163694	0.163649
NRRL3_02554		fungal-specific transcription factor	5.925	0.175	0.955	30.06	0.445	10.895	2.12	0.625	33.8571	6.20419	0.197106	13.3146	0.543827	2.79481	9.48
NRRL3_03270		carboxylesterase	5.915	4.685	27.99	3.57	35.625	4.905	21.585	23.865	1.26254	0.211325	1.65686	0.166035	1.20591	0.274033	0.247853
NRRL3_00899		fungal-specific transcription factor	5.9	5.37	9.04	12.6	3.66	8.235	30.12	12.58	1.0987	0.652655	0.468254	1.61202	0.716454	0.195883	0.468998
NRRL3_08804		tryptophan halogenase	5.895	3.455	333.35	70.695	186.715	18.725	607.635	320.9	1.70622	0.0176841	0.0833864	0.0315722	0.31482	0.00970155	0.0183702
NRRL3_10603		haloacid dehalogenase	5.89	5.49	31.355	9.515	37.99	8.03	33.88	33.715	1.07286	0.187849	0.619023	0.155041	0.733499	0.173849	0.1747
NRRL3_01073		O-methyltransferase, COMT-type	5.87	5.75	44.155	13.515	47.035	9.185	81.735	45.395	1.02087	0.132941	0.434332	0.124801	0.639085	0.0718175	0.129309
NRRL3_10110		carboxylesterase	5.85	3.745	90.49	5.07	17.1	3.34	60.62	13.25	1.56208	0.064648	1.15385	0.342105	1.7515	0.0965028	0.441509
NRRL3_03277		aminotransferase, class III	5.795	1.725	43.465	13.435	48.725	7.615	72.125	55.615	3.35942	0.133326	0.431336	0.118933	0.760998	0.0803466	0.104199
NRRL3_06186		OTT_1508-like deaminase	5.71	1.575	23.395	16.01	21.49	14.545	30.555	28.03	3.6254	0.244069	0.356652	0.265705	0.392575	0.186876	0.20371
NRRL3_04708		MFS-type fungal trichothecene efflux pump	5.705	58.07	2.195	1.88	5.245	3.51	3.245	5.24	0.0982435	2.59909	3.03457	1.0877	1.62536	1.75809	1.08874
NRRL3_08299		carboxylesterase	5.695	9.13	76.28	5.495	88.49	10.385	61.35	73.405	0.623768	0.0746592	1.0364	0.0643576	0.548387	0.092828	0.0775833
NRRL3_00847		hypothetical protein	5.685	17.47	41.235	1.81	136.535	6.22	30	18.415	0.325415	0.137868	3.14088	0.0416377	0.913987	0.1895	0.308716
NRRL3_09892		protein kinase	5.68	5.725	31.44	10.085	35.39	9.005	23.815	31.775	0.99214	0.180662	0.563213	0.160497	0.630761	0.238505	0.178757
NRRL3_03065		cytochrome P450	5.64	6.95	428.43	5.15	424.94	9.395	300.265	409.23	0.811511	0.0131643	1.09515	0.0132725	0.600319	0.0187834	0.013782
NRRL3_00007	fae1A	feruloyl esterase Fae1A	5.62	64.595	2028.91	2.015	1692.09	17.46	2504.66	1786.98	0.0870036	0.00276995	2.78908	0.00332134	0.321879	0.00224382	0.00314497
NRRL3_07879		ankyrin repeat domain-containing protein	5.585	3.935	22.445	14.175	25.345	13.935	49.255	42.43	1.41931	0.24883	0.394004	0.220359	0.400789	0.11339	0.131629
NRRL3_06814		nucleoside phosphorylase	5.575	5.35	24.285	6.685	35.205	5.09	27.94	26.27	1.04206	0.229566	0.833957	0.158358	1.09528	0.199535	0.212219
NRRL3_00082		hypothetical protein	5.565	20.04	9.81	4.54	5.965	27.585	47.83	27.32	0.277695	0.567278	1.22577	0.932942	0.20174	0.11635	0.203697
NRRL3_04388		FAD-binding domain-containing protein	5.555	15.49	34.8	1.12	21.885	2.46	3.405	14.91	0.358618	0.159626	4.95982	0.253827	2.25813	1.63142	0.372569
NRRL3_01069		alpha-glucuronidase	5.45	5.245	21.18	15.3	39.19	17.53	47.15	100.49	1.03908	0.257318	0.356209	0.139066	0.310896	0.115589	0.0542343
NRRL3_05685		NB-ARC domain-containing protein	5.42	4.92	49.095	6.01	50.475	2.655	11.38	25.36	1.10163	0.110398	0.90183	0.10738	2.04143	0.476274	0.213722
NRRL3_00858		MFS-type transporter	5.41	4.65	57.095	13.975	78.075	13.335	72.87	72.97	1.16344	0.0947544	0.38712	0.0692923	0.405699	0.0742418	0.0741401
NRRL3_01708		3-beta hydroxysteroid dehydrogenase/isomerase	5.385	11.21	21.485	13.4	17.9	11.215	21.515	27.09	0.480375	0.25064	0.401866	0.300838	0.48016	0.25029	0.198782
NRRL3_02172		uncharacterized protein	5.385	9.985	49.465	2.985	38.6	2.07	27.37	28.065	0.539309	0.108865	1.80402	0.139508	2.60145	0.196748	0.191876
NRRL3_03956		heterokaryon incompatibility protein	5.365	4.63	25.385	6.67	20.945	4.555	27.28	25.945	1.15875	0.211345	0.804348	0.256147	1.17783	0.196664	0.206784
NRRL3_10881		glycoside hydrolase family 43 protein	5.35	12.21	25.04	25.295	78.615	52.425	46.48	98.005	0.438165	0.213658	0.211504	0.0680532	0.102051	0.115103	0.0545891
NRRL3_09851		fungal-specific transcription factor	5.34	2.99	27.56	8.98	20.29	4.755	18.18	16	1.78595	0.193759	0.594655	0.263184	1.12303	0.293729	0.33375
NRRL3_11817		fungal-specific transcription factor	5.33	2.565	21.68	10.39	19.675	7.025	31.82	27.415	2.07797	0.245849	0.512993	0.270902	0.758719	0.167505	0.194419
NRRL3_08948		uncharacterized protein	5.25	3.215	17.36	6.44	33.065	2.03	15.885	15.93	1.63297	0.302419	0.815217	0.158778	2.58621	0.3305	0.329567
NRRL3_06852		alpha/beta hydrolase fold protein	5.245	1.035	0.58	29.56	0.235	29.49	7.7	1.775	5.06763	9.0431	0.177436	22.3191	0.177857	0.681169	2.95493
NRRL3_09618		zinc-type alcohol dehydrogenase	5.19	12.305	11.415	14.935	10.28	33.365	47.205	57.05	0.42178	0.454665	0.347506	0.504864	0.155552	0.109946	0.0909728
NRRL3_09053		ubiquitin carboxyl-terminal hydrolase	5.145	4.73	11.19	8.855	16.175	7.055	18.75	27.375	1.08774	0.459786	0.581028	0.318083	0.72927	0.2744	0.187945
NRRL3_09976		glycoside hydrolase family 1 protein	5.105	9.315	70.88	11.57	199.7	35.775	137.295	291.405	0.548041	0.0720231	0.441227	0.0255633	0.142697	0.0371827	0.0175186
NRRL3_00215		hypothetical protein	5.08	3.3	33.41	8.995	35.025	11.415	37.2	34.85	1.53939	0.15205	0.564758	0.145039	0.445028	0.136559	0.145768
NRRL3_06252		MFS-type sugar/inositol transporter	5.035	3.85	19.89	9.88	6.62	6.515	117.095	40.885	1.30779	0.253142	0.509615	0.760574	0.772832	0.0429993	0.12315
NRRL3_08450		MFS-type transporter	5.025	4.42	98.22	6.425	69.585	4.7	162.675	111.81	1.13688	0.0511607	0.782101	0.0722138	1.06915	0.0308898	0.0449423
NRRL3_02496		dioxygenase	4.97	9.915	43.735	5.955	14.36	5.205	29.235	13.63	0.501261	0.113639	0.834593	0.3461	0.954851	0.170002	0.364637
NRRL3_02752		F-box domain-containing protein	4.965	3.455	21.99	5.83	20.855	2.98	31.885	21.615	1.43705	0.225784	0.85163	0.238072	1.66611	0.155716	0.229702
NRRL3_03828		auxiliary activity family 3 protein	4.96	3.92	25.55	2.475	31.095	3.59	44.135	29.125	1.26531	0.194129	2.00404	0.159511	1.38162	0.112382	0.1703
NRRL3_10202		MFS-type sugar/inositol transporter	4.94	6.745	57.795	5.835	31.765	3.805	42.845	27.11	0.732394	0.0854745	0.846615	0.155517	1.29829	0.115299	0.182221
NRRL3_04624		heterokaryon incompatibility protein	4.935	2.21	21.39	9.955	27.62	7.35	23.485	25.165	2.23303	0.230715	0.495731	0.178675	0.671429	0.210134	0.196106
NRRL3_10508		CoA-transferase, family III	4.93	3.94	16.265	6.92	54.465	5.6	18.285	24.03	1.25127	0.303105	0.712428	0.0905168	0.880357	0.26962	0.20516
NRRL3_07968		alpha/beta hydrolase fold protein	4.88	5.835	31.56	6.77	43.285	4.535	15.405	21.565	0.836332	0.154626	0.720827	0.112741	1.07607	0.31678	0.226293
NRRL3_07128		zinc finger protein, C2H2-type	4.88	2.79	22.535	9.87	20.135	7.575	27.985	27.075	1.7491	0.216552	0.494428	0.242364	0.644224	0.174379	0.18024
NRRL3_01145		hypothetical protein	4.87	5.61	14.48	2.98	24.84	4.66	10.835	12.185	0.868093	0.336326	1.63423	0.196055	1.04506	0.449469	0.399672
NRRL3_03817		ABC transporter, family 2, CDR-type	4.86	5.49	18.425	5.085	28.375	3.19	7.96	12.595	0.885246	0.263772	0.955752	0.171278	1.52351	0.610553	0.385867
NRRL3_03911		amidohydrolase	4.835	3.5	61.07	6.355	34.525	4.48	74.545	40.595	1.38143	0.0791714	0.760818	0.140043	1.07924	0.0648602	0.119103
NRRL3_10030		hypothetical protein	4.825	2.425	10.75	3.16	29.445	2.63	12.58	16.29	1.98969	0.448837	1.5269	0.163865	1.8346	0.383545	0.296194
NRRL3_09619		hypothetical protein	4.82	8.035	13.72	17.765	13.805	30.335	109.625	98.005	0.599876	0.351312	0.27132	0.349149	0.158892	0.0439681	0.0491812
NRRL3_04259		short-chain dehydrogenase/reductase	4.8	7.545	18.765	11.255	18.455	12.32	24.725	19.7	0.636183	0.255795	0.426477	0.260092	0.38961	0.194135	0.243655
NRRL3_03982		MFS-type transporter	4.775	10.025	20.565	6.12	44.965	12.3	44.71	68.79	0.476309	0.232191	0.780229	0.106194	0.388211	0.106799	0.0694142
NRRL3_06638		carboxylesterase	4.735	4.9	49.035	5.62	32.37	3.24	53.8	42.595	0.966327	0.0965637	0.842527	0.146277	1.46142	0.0880112	0.111163
NRRL3_10133		beta-glucosidase	4.7	7.3	1027.63	4.565	594.47	4.17	187.45	297.285	0.643836	0.00457363	1.02957	0.0079062	1.1271	0.0250734	0.0158097
NRRL3_11399	#N/A	#N/A	4.65	2.58	27.365	3.76	20.065	3	20.475	21.52	1.80233	0.169925	1.2367	0.231747	1.55	0.227106	0.216078
NRRL3_04178		proton-dependent oligopeptide transporter	4.62	1.9	35.71	8.165	9.83	7.23	82.71	33.255	2.43158	0.129376	0.56583	0.46999	0.639004	0.0558578	0.138926
NRRL3_05376		NADH:flavin oxidoreductase/NADH oxidase family protein	4.595	3.115	2.12	21.57	1.715	22.77	23.84	8.255	1.47512	2.16745	0.213027	2.6793	0.201801	0.192743	0.556632
NRRL3_08209		hypothetical protein	4.57	2.37	8.8	26.095	9.105	5.625	13.045	1.575	1.92827	0.519318	0.175129	0.501922	0.812444	0.350326	2.90159
NRRL3_03152		pyridine nucleotide-disulfide oxidoreductase	4.56	7.395	33.56	5.675	28.97	4.87	6.72	9.18	0.616633	0.135876	0.803524	0.157404	0.936345	0.678571	0.496732
NRRL3_01326		fungal-specific transcription factor	4.525	6.25	26.37	4.51	27.03	5.985	12.585	16.68	0.724	0.171597	1.00333	0.167407	0.756057	0.359555	0.271283
NRRL3_03024		flavin prenyltransferase UbiX/Pad1 family protein	4.52	4.285	16.99	49.955	7.48	74.785	146.46	31.585	1.05484	0.266039	0.0904814	0.604278	0.0604399	0.0308617	0.143106
NRRL3_11748		hypothetical protein	4.47	1.575	3.635	4.06	2.075	7.755	24.655	2.11	2.8381	1.22971	1.10099	2.15422	0.576402	0.181302	2.11848
NRRL3_10387		hypothetical protein	4.46	2.955	17.565	30.175	21.135	17.955	15.14	22.75	1.50931	0.253914	0.147804	0.211024	0.248399	0.294584	0.196044
NRRL3_06336		zinc-type alcohol dehydrogenase	4.45	8.67	11.15	3.025	13.815	3.26	26.025	22.545	0.513264	0.399103	1.47107	0.322114	1.36503	0.170989	0.197383
NRRL3_01744		P-loop containing nucleoside triphosphate hydrolase	4.435	2.66	22.38	15.38	19.63	10.135	22.05	21.465	1.66729	0.198168	0.288362	0.22593	0.437593	0.201134	0.206615
NRRL3_08674		MFS-type transporter	4.435	5.395	89.78	3.055	115.55	1.465	102.015	108.935	0.822057	0.0493985	1.45172	0.0383817	3.0273	0.043474	0.0407124
NRRL3_08356		fungal-specific transcription factor	4.42	2.97	22.69	7.145	25.305	3.48	22.115	25.89	1.48822	0.194799	0.618614	0.174669	1.27011	0.199864	0.170722
NRRL3_09693		non-ribosomal peptide synthetase-like protein	4.355	15.345	10.865	7.06	8.915	7.805	22.865	12.75	0.283806	0.400828	0.616856	0.488503	0.557976	0.190466	0.341569
NRRL3_03897		aldo-keto reductase	4.355	19.355	8.735	10.265	7.465	11.22	19.875	29.6	0.225006	0.498569	0.424257	0.583389	0.388146	0.219119	0.147128
NRRL3_00008		methyltransferase, type 11	4.355	10.11	43.025	9.275	43.86	10.195	90.03	65.72	0.430762	0.10122	0.469542	0.0992932	0.42717	0.0483728	0.066266
NRRL3_07828		hypothetical protein	4.325	4.545	19.03	4.365	22.99	4.105	16.955	21.1	0.951595	0.227273	0.990836	0.188125	1.05359	0.255087	0.204976
NRRL3_04174		hypothetical protein	4.315	19.79	30.57	0.87	24.405	0.57	11.36	10.18	0.218039	0.141151	4.95977	0.176808	7.57018	0.379842	0.42387
NRRL3_07363		oligopeptide transporter	4.27	2.525	93.895	4.885	97.075	4.185	56.195	51.3	1.69109	0.0454763	0.874104	0.0439866	1.02031	0.0759854	0.0832359
NRRL3_09972		fungal-specific transcription factor	4.26	7.515	78.8	6.665	59.37	6.38	36.64	58.19	0.566866	0.0540609	0.63916	0.0717534	0.667712	0.116266	0.0732085
NRRL3_09860		MFS-type transporter	4.18	3.375	9.525	6.045	7.09	3.455	49.385	37.135	1.23852	0.438845	0.691481	0.589563	1.20984	0.0846411	0.112562
NRRL3_05535		cytochrome P450	4.15	6.545	24.685	2.905	22.95	3.52	25.315	26.7	0.634072	0.168118	1.42857	0.180828	1.17898	0.163934	0.155431
NRRL3_01260		isopenicillin N synthase	4.145	3.495	21.275	5.935	22.31	2.585	17.96	18.645	1.18598	0.19483	0.698399	0.185791	1.60348	0.230791	0.222312
NRRL3_02827		xylanase	4.14	11.125	6.04	8.665	6.32	17.945	23.69	8.6	0.372135	0.68543	0.477784	0.655063	0.230705	0.174757	0.481395
NRRL3_01855		O-methyltransferase, COMT-type	3.955	1.175	4.015	42.89	5.255	14.535	5.565	7.745	3.36596	0.985056	0.0922126	0.752617	0.272102	0.710692	0.510652
NRRL3_03935		MFS-type transporter	3.955	5.205	36.74	7.545	34.615	7.475	71.45	69.545	0.759846	0.107648	0.524188	0.114257	0.529097	0.0553534	0.0568697
NRRL3_00895		transketolase	3.92	3.27	10.955	6.84	9.655	5.9	20.865	13.48	1.19878	0.357827	0.573099	0.406007	0.664407	0.187874	0.290801
NRRL3_10843		fungal-specific transcription factor	3.88	2.275	23.215	8.405	16.815	6.86	27.95	23.955	1.70549	0.167133	0.46163	0.230746	0.565598	0.138819	0.16197
NRRL3_10281		cytochrome P450	3.87	1.21	14.99	9.15	21.82	5.155	24.375	17.065	3.19835	0.258172	0.422951	0.17736	0.750727	0.158769	0.22678
NRRL3_00237		YrdC domain-containing protein	3.855	3.6	12.91	3.605	15.57	2.55	7.04	25.86	1.07083	0.298606	1.06935	0.247592	1.51176	0.547585	0.149072
NRRL3_01889		tartrate dehydrogenase	3.845	172.88	1.27	2.23	1.585	4.095	1.675	2.6	0.0222409	3.02756	1.72422	2.42587	0.93895	2.29552	1.47885
NRRL3_01015		hypothetical protein	3.84	3.045	45.38	3.32	112.71	2.18	12.025	45.41	1.26108	0.0846188	1.15663	0.0340697	1.76147	0.319335	0.0845629
NRRL3_06436		glycoside hydrolase family 3 protein	3.83	3.655	15.41	3.375	22.005	5.05	26.005	28.815	1.04788	0.24854	1.13481	0.174051	0.758416	0.147279	0.132917
NRRL3_07475		POZ domain-containing protein	3.805	4.58	25.885	0.585	37.16	0.985	4.49	23.725	0.830786	0.146996	6.50427	0.102395	3.86294	0.847439	0.160379
NRRL3_06916		zinc finger protein, MYND-type	3.8	5.135	18.775	5.14	24.94	4.555	27.16	23.545	0.740019	0.202397	0.7393	0.152366	0.834248	0.139912	0.161393
NRRL3_07084		hypothetical protein	3.79	4.265	20.385	0.765	18.035	1.2	14.39	23.67	0.888628	0.185921	4.95425	0.210147	3.15833	0.263377	0.160118
NRRL3_02829		hypothetical protein	3.78	5.085	20.13	4.455	27.565	7.195	33.505	27.14	0.743363	0.187779	0.848485	0.13713	0.525365	0.112819	0.139278
NRRL3_01463		MFS-type transporter	3.735	21.79	2.76	0.4	2.215	1.46	0.87	1.985	0.171409	1.35326	9.3375	1.68623	2.55822	4.2931	1.88161
NRRL3_02817		MFS-type transporter	3.735	7.71	47.67	14.025	88.64	55.54	88.535	213.735	0.484436	0.0783512	0.26631	0.0421367	0.0672488	0.0421867	0.0174749
NRRL3_01395		glycoside hydrolase-like protein	3.73	1.46	40.07	12.38	32.285	6.085	29.735	24.295	2.55479	0.0930871	0.301292	0.115534	0.612983	0.125441	0.15353
NRRL3_09889		hypothetical protein	3.73	1.5	81.055	3.33	214.46	4.225	78.045	91.365	2.48667	0.0460181	1.12012	0.0173925	0.88284	0.0477929	0.0408253
NRRL3_00684		rhamnogalacturonan lyase	3.725	43.805	2.58	5.07	4.49	8.93	5.81	7.27	0.085036	1.4438	0.734714	0.829621	0.417133	0.641136	0.51238
NRRL3_06213		hypothetical protein	3.72	4.035	0.87	8.515	1.465	33.75	3.225	2.66	0.921933	4.27586	0.436876	2.53925	0.110222	1.15349	1.3985
NRRL3_08644		isochorismatase family protein	3.69	4.605	32.76	3.9	33.605	4.53	35.305	24.315	0.801303	0.112637	0.946154	0.109805	0.81457	0.104518	0.151758
NRRL3_07697		hypothetical protein	3.665	3.83	22.77	3.495	31.935	2.69	11.065	11.94	0.956919	0.160957	1.04864	0.114764	1.36245	0.331225	0.306951
NRRL3_02417		MFS-type transporter	3.655	2.455	19.895	4.85	25.91	3.815	16.23	15.08	1.4888	0.183715	0.753608	0.141065	0.95806	0.2252	0.242374
NRRL3_04338		RmlC-like cupin domain-containing protein	3.645	1.935	2.145	12.965	3.555	1.905	68.925	24.93	1.88372	1.6993	0.281142	1.02532	1.91339	0.0528836	0.146209
NRRL3_00110		fungal-specific transcription factor	3.645	2.925	22.375	3.88	24.48	1.54	30.48	25.62	1.24615	0.162905	0.939433	0.148897	2.36688	0.119587	0.142272
NRRL3_11500		aldo-keto reductase	3.625	4.205	12.18	3.755	51.73	6.115	77.15	60.38	0.862069	0.297619	0.965379	0.0700754	0.592805	0.0469864	0.0600364
NRRL3_07373		FAD dependent oxidoreductase	3.625	14.255	44.245	6.31	53.13	7.48	74.255	68.08	0.254297	0.0819302	0.574485	0.0682289	0.484626	0.0488183	0.0532462
NRRL3_09968		hypothetical protein	3.615	26.59	387.335	12.97	312.28	14.21	147.56	373.585	0.135953	0.00933301	0.27872	0.0115761	0.254398	0.0244985	0.00967651
NRRL3_07439		hypothetical protein	3.605	3.305	21.225	8.595	22.515	9.42	20.795	34.89	1.09077	0.169847	0.41943	0.160115	0.382696	0.173359	0.103325
NRRL3_07617		hypothetical protein	3.595	4.73	2.53	7.855	2.77	22.47	2.86	1.76	0.760042	1.42095	0.45767	1.29783	0.159991	1.25699	2.04261
NRRL3_09573		aminoglycoside 3-phosphotransferase	3.59	1.285	27.575	6.44	50.535	3.085	72.07	70.105	2.79377	0.13019	0.557453	0.0710399	1.1637	0.0498127	0.0512089
NRRL3_01247		FAD-binding domain-containing protein	3.55	1.065	9.64	7.465	9.54	2.99	41.085	30.32	3.33333	0.368257	0.475553	0.372117	1.18729	0.0864062	0.117084
NRRL3_09529		fungal-specific transcription factor	3.545	2.805	12.525	3.77	12.81	2.885	20.525	14.86	1.26381	0.283034	0.940318	0.276737	1.22877	0.172716	0.23856
NRRL3_02736		alpha/beta hydrolase fold protein	3.54	3.95	68.71	2.56	91.005	3.505	9.76	45.525	0.896203	0.0515209	1.38281	0.038899	1.00999	0.362705	0.0777595
NRRL3_03909		FAD dependent oxidoreductase	3.505	4.375	34.395	6.53	23.415	4.38	48.255	37.45	0.801143	0.101904	0.536753	0.14969	0.800228	0.072635	0.0935915
NRRL3_11519		scytalone dehydratase	3.475	2.675	20.905	4.335	18.71	2.435	9.84	24.225	1.29907	0.166228	0.801615	0.18573	1.4271	0.35315	0.143447
NRRL3_00003		UbiD decarboxylyase family protein	3.445	0.14	4.19	22.85	0.49	32.915	72.42	5.405	24.6071	0.822196	0.150766	7.03061	0.104664	0.0475697	0.637373
NRRL3_10042		hypothetical protein	3.425	5.575	18.45	3.455	23.31	2.61	9.99	10.685	0.61435	0.185637	0.991317	0.146933	1.31226	0.342843	0.320543
NRRL3_07884		polyketide synthase, partially reducing	3.425	1.945	9.055	6.455	15.265	2.115	12.1	17.91	1.76093	0.378244	0.530596	0.224369	1.61939	0.283058	0.191234
NRRL3_07500		amino acid permease	3.425	4.14	19.115	4.585	18.3	3.52	32.31	32.89	0.827295	0.179179	0.747001	0.187158	0.973011	0.106004	0.104135
NRRL3_11027		MFS-type transporter	3.41	0.77	0.215	11.65	0.215	71.265	1.145	0.435	4.42857	15.8605	0.292704	15.8605	0.0478496	2.97817	7.83908
NRRL3_10266		transcriptional regulator PAI 2-type	3.4	2.37	11.15	2.24	19.21	2.33	12.045	13.22	1.4346	0.304933	1.51786	0.176991	1.45923	0.282275	0.257186
NRRL3_04256		purine-cytosine permease	3.395	3.16	21.37	4.39	29.865	4.695	17.52	26.08	1.07437	0.158868	0.773349	0.113678	0.72311	0.193779	0.130176
NRRL3_08837		short-chain dehydrogenase/reductase	3.395	3.425	24.37	8.315	26.86	4.795	35.77	31.28	0.991241	0.139311	0.408298	0.126396	0.708029	0.0949119	0.108536
NRRL3_00818		ABC transporter	3.39	5.975	10.25	3.18	8.995	6.025	44.135	7.47	0.567364	0.330732	1.06604	0.376876	0.562656	0.0768098	0.453815
NRRL3_02704		hypothetical protein	3.375	4.3	13.035	4.765	21.5	6.245	12.01	11.95	0.784884	0.258918	0.70829	0.156977	0.540432	0.281016	0.282427
NRRL3_00900		MFS-type transporter	3.375	3.26	7.115	5.905	4.465	6.35	27.49	15.13	1.03528	0.47435	0.57155	0.755879	0.531496	0.122772	0.223067
NRRL3_02320		hypothetical protein	3.275	3.965	26.65	6.28	38.715	4.545	14.09	21.49	0.825977	0.122889	0.521497	0.0845925	0.720572	0.232434	0.152396
NRRL3_00168		FAD-binding domain-containing protein	3.265	5.325	59.33	5.41	51.47	8.945	83.915	61.27	0.613146	0.0550312	0.603512	0.063435	0.365008	0.0389084	0.0532887
NRRL3_04576		hypothetical protein	3.245	5.985	15.07	4.09	16.645	2.41	9.955	9.03	0.542189	0.215328	0.793399	0.194953	1.34647	0.325967	0.359358
NRRL3_06783		MFS-type transporter	3.23	6.925	55.975	4.755	203.915	9.945	13.18	106.77	0.466426	0.0577043	0.679285	0.0158399	0.324786	0.245068	0.0302519
NRRL3_02664		superoxide dismutase [Mn]	3.225	2.05	87.485	3.765	45.1	1.01	43.045	53.705	1.57317	0.0368635	0.856574	0.0715078	3.19307	0.0749216	0.0600503
NRRL3_08700		hypothetical protein	3.215	14.585	11.75	2.92	25.005	0	2.95	1.33	0.220432	0.273617	1.10103	0.128574	#DIV/0!	1.08983	2.41729
NRRL3_07362		uncharacterized protein	3.21	2.085	166.59	3.94	197.255	3.87	79.9	100.935	1.53957	0.0192689	0.814721	0.0162734	0.829457	0.0401752	0.0318026
NRRL3_07327		FAD-binding domain-containing protein	3.17	0.4	2.89	15.9	2.36	10.755	9.32	8.98	7.925	1.09689	0.199371	1.34322	0.294747	0.340129	0.353007
NRRL3_06695		FAD-binding domain-containing protein	3.165	2.77	13.005	5.97	16.205	6.855	21.58	19.78	1.1426	0.243368	0.530151	0.19531	0.461707	0.146664	0.16001
NRRL3_04917	egl5B	endoglucanase Egl5B	3.165	113.9	16.805	12.445	28.4	178.24	89.59	225.42	0.0277875	0.188337	0.254319	0.111444	0.017757	0.0353276	0.0140405
NRRL3_02694		hypothetical protein	3.16	5.26	10.25	1.35	19.09	2.285	5.095	5.565	0.60076	0.308293	2.34074	0.165532	1.38293	0.620216	0.567835
NRRL3_08047		hypothetical protein	3.16	4.375	11.715	4.385	17.545	4.31	9.545	11.51	0.722286	0.26974	0.720639	0.180108	0.733179	0.331063	0.274544
NRRL3_02379	#N/A	#N/A	3.15	5.405	19.49	1.59	27.815	3.125	34.425	38.015	0.582794	0.161621	1.98113	0.113248	1.008	0.0915033	0.082862
NRRL3_09523		hypothetical protein	3.14	1.33	27.44	5.925	22.695	4.82	23.465	17.095	2.3609	0.114431	0.529958	0.138356	0.651452	0.133816	0.183679
NRRL3_04676		MFS-type transporter	3.135	1.87	66.695	2.45	63.32	1.52	59.665	46.87	1.67647	0.047005	1.27959	0.0495104	2.0625	0.0525434	0.0668871
NRRL3_00861		hypothetical protein	3.125	1.485	6.545	5.475	15.97	5.195	7.44	10.035	2.10438	0.477464	0.570776	0.195679	0.60154	0.420027	0.31141
NRRL3_01766		zinc/iron permease	3.085	1.705	12.8	88.185	8.185	33.755	20.5	31.055	1.80938	0.241016	0.0349833	0.376909	0.0913939	0.150488	0.0993399
NRRL3_10234		serine hydrolase FSH family protein	3.08	1.41	18.295	3.39	20.01	5.13	15.04	20.095	2.1844	0.168352	0.908555	0.153923	0.60039	0.204787	0.153272
NRRL3_04889		glucan endo-1,3-alpha-glucosidase	3.08	2.895	40.39	5.04	57.45	3.795	8.49	49.665	1.0639	0.0762565	0.611111	0.0536118	0.811594	0.36278	0.0620155
NRRL3_07392		zinc-type alcohol dehydrogenase	3.075	0.6	16.48	2.6	23.965	1.475	28.745	21.16	5.125	0.18659	1.18269	0.128312	2.08475	0.106975	0.145321
NRRL3_01442		hypothetical protein	3.07	2.32	8.965	16.635	7.48	3.42	1.58	8.735	1.32328	0.342443	0.184551	0.410428	0.897661	1.94304	0.35146
NRRL3_11400	#N/A	#N/A	3.07	1.545	15.775	3.095	17.565	1.845	11.895	10.49	1.98706	0.194612	0.991922	0.174779	1.66396	0.258092	0.29266
NRRL3_00720		hypothetical protein	3.07	3.925	56.22	11.545	61.965	8.3	55.99	58.495	0.782166	0.0546069	0.265916	0.0495441	0.36988	0.0548312	0.0524831
NRRL3_08620		hypothetical protein	3.02	1.015	9.735	3.05	15.545	1.495	10.34	9.955	2.97537	0.310221	0.990164	0.194275	2.02007	0.29207	0.303365
NRRL3_01290		Interferon-induced 6-16 family protein	2.995	2.37	1.295	18.32	1.54	2.75	7.9	0	1.26371	2.31274	0.163483	1.94481	1.08909	0.379114	#DIV/0!
NRRL3_07335		amino acid permease	2.99	0.59	0.855	17.975	0.53	8.7	2.66	1.69	5.0678	3.49708	0.166342	5.64151	0.343678	1.12406	1.76923
NRRL3_10141		MFS-type sugar/inositol transporter	2.975	2.045	13.58	2.8	18.555	3.215	9.56	15.385	1.45477	0.219072	1.0625	0.160334	0.92535	0.311192	0.19337
NRRL3_05443		phytanoyl-CoA dioxygenase	2.96	2.88	33.47	3.945	32.37	3.885	15.35	24.515	1.02778	0.0884374	0.750317	0.0914427	0.761905	0.192834	0.120742
NRRL3_03968		hypothetical protein	2.96	1.195	355.93	24.79	469.81	17.895	258.915	380.745	2.47699	0.00831624	0.119403	0.00630042	0.165409	0.0114323	0.00777423
NRRL3_00079		luciferase-like monooxygenase	2.94	0.43	70.65	1.735	64.98	1.635	85.8	86.79	6.83721	0.0416136	1.69452	0.0452447	1.79817	0.0342657	0.0338749
NRRL3_04469		uncharacterized protein	2.915	13.52	14.17	1.57	18.155	1.64	7.64	8.205	0.215607	0.205716	1.85669	0.160562	1.77744	0.381545	0.355271
NRRL3_00862		uncharacterized protein	2.91	0.67	4.985	17.49	4.62	8.92	8.565	12.38	4.34328	0.583751	0.166381	0.62987	0.326233	0.339755	0.235057
NRRL3_01756		pyrroline-5-carboxylate reductase	2.88	2.175	12.44	3.395	15.91	2.025	11.07	18.875	1.32414	0.231511	0.848306	0.181018	1.42222	0.260163	0.152583
NRRL3_11503		zinc finger protein, C2H2-type	2.87	2.41	45.775	4.225	26.445	1.19	26.83	19.26	1.19087	0.062698	0.67929	0.108527	2.41176	0.10697	0.149013
NRRL3_03933		zinc-type alcohol dehydrogenase	2.87	2.215	22.28	4.34	24.38	5.31	22.77	25.53	1.29571	0.128815	0.66129	0.117719	0.54049	0.126043	0.112417
NRRL3_01817		MFS-type transporter	2.85	3.785	264.265	4.845	286.36	5.935	187.125	156.36	0.752972	0.0107846	0.588235	0.00995251	0.480202	0.0152305	0.0182272
NRRL3_05329		uncharacterized protein	2.83	0.675	5.205	2.325	12.21	0.74	7.84	43.505	4.19259	0.543708	1.2172	0.231777	3.82432	0.360969	0.06505
NRRL3_04584		hypothetical protein	2.815	0.945	8.015	5.675	18.305	4.12	11.405	10.34	2.97884	0.351216	0.496035	0.153783	0.683252	0.246822	0.272244
NRRL3_04262		thimet oligopeptidase family protein	2.815	1.165	13.66	8.21	19.2	3.63	12.855	22.475	2.41631	0.206076	0.342875	0.146615	0.775482	0.218981	0.12525
NRRL3_04002		heat shock protein 20	2.79	8.86	8.095	4.835	18.465	2.375	32.485	17.9	0.314898	0.344657	0.577042	0.151097	1.17474	0.0858858	0.155866
NRRL3_01668		hypothetical protein	2.785	3.505	35.24	7.37	37.845	6.55	33.69	44.105	0.794579	0.0790295	0.377883	0.0735896	0.425191	0.0826655	0.0631448
NRRL3_09837		RmlC-like cupin domain-containing protein	2.785	5.055	12.445	5.065	14.62	12.445	32.46	51.17	0.55094	0.223785	0.549852	0.190492	0.223785	0.0857979	0.0544264
NRRL3_09127		MFS-type transporter	2.76	4.89	9.32	2.32	10.725	2.54	12.77	16.655	0.564417	0.296137	1.18966	0.257343	1.08661	0.216132	0.165716
NRRL3_01002		protein kinase	2.73	2.69	11.575	3.635	12.305	6.88	23.555	9.285	1.01487	0.235853	0.751032	0.221861	0.396802	0.115899	0.294023
NRRL3_04435		hypothetical protein	2.715	2.34	17.74	2.74	24.715	5.005	17.865	27.825	1.16026	0.153044	0.990876	0.109852	0.542458	0.151973	0.0975741
NRRL3_05545		hypothetical protein	2.71	2.125	9.985	3.645	21.79	2.19	6.795	13.195	1.27529	0.271407	0.743484	0.124369	1.23744	0.398823	0.205381
NRRL3_00698		pyridine nucleotide-disulfide oxidoreductase	2.675	3.38	32.515	0.755	23.585	0.49	30.375	16.85	0.79142	0.0822697	3.54305	0.11342	5.45918	0.0880658	0.158754
NRRL3_04143		FAD-binding domain-containing protein	2.66	3.94	10.215	2.895	13.18	2.275	13.445	9.18	0.675127	0.260401	0.918826	0.201821	1.16923	0.197843	0.28976
NRRL3_01144		AMP-dependent synthetase/ligase	2.655	0.905	8.425	2.79	6.545	2.125	14.365	9.07	2.9337	0.315134	0.951613	0.405653	1.24941	0.184824	0.292723
NRRL3_09971		maleylacetoacetate isomerase	2.645	5.325	491.74	3.605	278.005	6.015	179.61	268.295	0.496714	0.00537886	0.733703	0.00951422	0.439734	0.0147264	0.00985855
NRRL3_05473		hypothetical protein	2.61	1.92	15.41	1.44	18.08	1.415	6.56	9.86	1.35938	0.169371	1.8125	0.144358	1.84452	0.397866	0.264706
NRRL3_01078		oleate hydratase	2.61	3.79	22.7	5.72	32.14	6.185	7.755	21.975	0.688654	0.114978	0.456294	0.0812072	0.421989	0.336557	0.118771
NRRL3_00129	#N/A	#N/A	2.605	2.045	11.17	2.775	22.535	4.595	4.445	13.76	1.27384	0.233214	0.938739	0.115598	0.566921	0.586052	0.189317
NRRL3_08821		zinc-type alcohol dehydrogenase	2.605	2.135	88.39	14.885	90.02	13.565	84.415	80.54	1.22014	0.0294717	0.175008	0.028938	0.192038	0.0308594	0.0323442
NRRL3_08826		proline racemase	2.6	3.41	14.26	6.04	15.06	3.265	12.365	16.33	0.762463	0.182328	0.430464	0.172643	0.796325	0.210271	0.159216
NRRL3_00984		extradiol ring-cleavage dioxygenase	2.59	1.74	3.865	6.585	2.275	4.395	23.605	21.66	1.48851	0.670116	0.393318	1.13846	0.589306	0.109723	0.119575
NRRL3_02421		hypothetical protein	2.575	2.92	16.69	4.71	24.155	3.195	18.975	19.535	0.881849	0.154284	0.546709	0.106603	0.805947	0.135705	0.131815
NRRL3_02927		spherulation-specific family 4 protein	2.555	0.24	1.36	20.82	2.735	5.17	1.62	1.26	10.6458	1.87868	0.122719	0.934186	0.494197	1.57716	2.02778
NRRL3_04818		avenacinase	2.55	2.83	26.615	3.225	41.46	4.625	38.285	40.59	0.90106	0.0958106	0.790698	0.0615051	0.551351	0.0666057	0.0628234
NRRL3_10830		MFS-type transporter	2.535	2.895	13.195	2.9	12.31	3.11	16.225	20.09	0.875648	0.192118	0.874138	0.20593	0.815113	0.15624	0.126182
NRRL3_00028		fungal-specific transcription factor	2.53	1.395	23.825	3.805	25.16	1.275	9.485	14.745	1.81362	0.106191	0.664915	0.100556	1.98431	0.266737	0.171584
NRRL3_01721		alcohol acetyltransferase	2.525	0.385	0.62	27.1	1.88	4.855	0.705	1.275	6.55844	4.07258	0.0931734	1.34309	0.520082	3.58156	1.98039
NRRL3_08619		hypothetical protein	2.52	1.83	18.185	3.25	30.775	2.5	31.705	14.575	1.37705	0.138576	0.775385	0.0818846	1.008	0.0794827	0.172899
NRRL3_09570		hypothetical protein	2.5	1.26	23.33	6.305	66.955	2.065	81.83	216.455	1.98413	0.107158	0.396511	0.0373385	1.21065	0.0305511	0.0115497
NRRL3_11504		zinc-type alcohol dehydrogenase	2.495	3.28	134.85	4.45	71.905	1.71	60.84	26.905	0.760671	0.018502	0.560674	0.0346986	1.45906	0.0410092	0.0927337
NRRL3_01269		MFS-type transporter	2.48	1.29	21.55	5.165	27.75	2.14	19.655	25.36	1.92248	0.115081	0.480155	0.0893694	1.15888	0.126177	0.0977918
[truncated: 729 more rows]

[truncated: 2 more sheets: DATASET S11, DATASETS12]
